# Supplementary material for: (R)-2-Methyl­piperazine-1,4-diium diaqua­tetra­chloridoferrate(II)
Source: Acta Crystallogr Sect E Struct Rep Online. 2010 Sep 8;66(Pt 10):m1224. doi: 10.1107/S1600536810035506 (PMC2983358; doi:10.1107/S1600536810035506)
Supplement: Supplementary file 1 [file e-66-m1224-sup1.cif]

##############################################################################
###                                                                        ###
###        Electronic paper (Acta Crystallographica Section E)             ###
###                                                                        ###
##############################################################################
#                                                                            #
# This CIF contains the data in a paper accepted for publication in Acta     #
# Crystallographica Section E. It conforms to the requirements of Notes      #
# for Authors for Section E, and has been peer reviewed under the auspices   #
# of the IUCr Commission on Journals.                                        #
#                                                                            #
# Full details of the Crystallographic Information File format               #
# are given in the paper "The Crystallographic Information File (CIF):       #
# a New Standard Archive File for Crystallography" by S. R. Hall, F. H.      #
# Allen and I. D. Brown [Acta Cryst. (1991), A47, 655-685].                  #
#                                                                            #
# The current version of the core CIF dictionary is obtainable from          #
# ftp://ftp.iucr.org/pub/cif_core.dic. The current version number is 2.4.    #
#                                                                            #
# Software is freely available for graphical display of the structure(s) in  #
# this CIF.  For information consult the CIF home page http://www.iucr.org/  #
# cif/home.html                                                              #
#                                                                            #
# This file may be used for bona fide research purposes within the           #
# scientific community so long as proper attribution is given to the journal # 
# article from which it was obtained.                                        #
#                                                                            #
##############################################################################
                                             
data_I
_audit_creation_method     SHELXL-97
_chemical_name_systematic
;
(<i>R</i>)-2-Methylpiperazine-1,4-diium diaquatetrachloridoferrate(II)
;
_chemical_name_common     ?
_chemical_formula_moiety     'C5 H14 N2 2+, Cl4 Fe H4 O2 2-'
_chemical_formula_sum     'C5 H18 Cl4 Fe N2 O2'
_chemical_formula_iupac     '(C5 H14 N2) [Fe Cl4 (H2 O)2]'
_chemical_formula_weight     335.86
_chemical_melting_point     ?
_symmetry_cell_setting     monoclinic
_symmetry_space_group_name_H-M     'P 21'
_symmetry_space_group_name_Hall     'P 2yb'
loop_
    _symmetry_equiv_pos_as_xyz
    'x, y, z'
    '-x, y+1/2, -z'
_cell_length_a     8.6013(17)
_cell_length_b     6.4495(13)
_cell_length_c     12.024(2)
_cell_angle_alpha     90.00
_cell_angle_beta     101.64(3)
_cell_angle_gamma     90.00
_cell_volume     653.3(2)
_cell_formula_units_Z     2
_cell_measurement_reflns_used     2456
_cell_measurement_theta_min     3.24
_cell_measurement_theta_max     25.99
_cell_measurement_temperature     291(2)
_exptl_crystal_description     block
_exptl_crystal_colour     yellow
_exptl_crystal_size_max     0.28
_exptl_crystal_size_mid     0.24
_exptl_crystal_size_min     0.20
_exptl_crystal_density_diffrn     1.707
_exptl_crystal_density_meas     ?
_exptl_crystal_density_method     'not measured'
_exptl_crystal_F_000     344
_exptl_absorpt_coefficient_mu     1.952
_exptl_absorpt_correction_type     multi-scan
_exptl_absorpt_process_details     '(CrystalClear; Rigaku, 2005)'
_exptl_absorpt_correction_T_min     0.8
_exptl_absorpt_correction_T_max     0.9
_exptl_special_details
;
;
_diffrn_ambient_temperature     291(2)
_diffrn_radiation_type     MoK\a
_diffrn_radiation_wavelength     0.71073
_diffrn_radiation_source     'fine-focus sealed tube'
_diffrn_radiation_monochromator     graphite
_diffrn_measurement_device_type     'Rigaku SCXmini'
_diffrn_measurement_method     '\w scans'
_diffrn_detector_area_resol_mean     13.6612
_diffrn_reflns_number     6105
_diffrn_reflns_av_R_equivalents     0.0253
_diffrn_reflns_av_sigmaI/netI     0.0339
_diffrn_reflns_theta_min     3.24
_diffrn_reflns_theta_max     25.99
_diffrn_reflns_theta_full     25.99
_diffrn_measured_fraction_theta_max     0.998
_diffrn_measured_fraction_theta_full     0.998
_diffrn_reflns_limit_h_min     -10
_diffrn_reflns_limit_h_max     10
_diffrn_reflns_limit_k_min     -7
_diffrn_reflns_limit_k_max     7
_diffrn_reflns_limit_l_min     -14
_diffrn_reflns_limit_l_max     14
_diffrn_standards_number     0
_diffrn_standards_interval_count     ?
_diffrn_standards_interval_time     ?
_diffrn_standards_decay_%     ?
_refine_special_details
;
Refinement of <i>F</i>^2^ against ALL reflections. The weighted <i>R</i>-factor
<i>wR</i> and goodness of fit <i>S</i> are based on <i>F</i>^2^, conventional
<i>R</i>-factors <i>R</i> are based on <i>F</i>, with <i>F</i> set to zero for
negative <i>F</i>^2^. The threshold expression of <i>F</i>^2^ >
\s(<i>F</i>^2^) is used only for calculating <i>R</i>-factors(gt) <i>etc</i>.
and is not relevant to the choice of reflections for refinement.
<i>R</i>-factors based on <i>F</i>^2^ are statistically about twice as large
as those based on <i>F</i>, and <i>R</i>- factors based on ALL data will be
even larger.
;
_reflns_number_total     2558
_reflns_number_gt     2456
_reflns_threshold_expression     I>2sigma(I)
_refine_ls_structure_factor_coef     Fsqd
_refine_ls_matrix_type     full
_refine_ls_R_factor_all     0.0245
_refine_ls_R_factor_gt     0.0225
_refine_ls_wR_factor_gt     0.0498
_refine_ls_wR_factor_ref     0.0504
_refine_ls_goodness_of_fit_ref     1.077
_refine_ls_restrained_S_all     1.077
_refine_ls_number_reflns     2558
_refine_ls_number_parameters     129
_refine_ls_number_restraints     1
_refine_ls_hydrogen_treatment     constr
_refine_ls_weighting_scheme     calc
_refine_ls_weighting_details
         'calc w=1/[\s^2^(Fo^2^)+(0.0172P)^2^+0.0801P] where P=(Fo^2^+2Fc^2^)/3'
_atom_sites_solution_hydrogens     geom
_atom_sites_solution_primary     direct
_atom_sites_solution_secondary     difmap
_refine_ls_shift/su_max     0.001
_refine_ls_shift/su_mean     0.000
_refine_diff_density_max     0.194
_refine_diff_density_min     -0.238
_refine_ls_extinction_method     'SHELXL97 (Sheldrick, 2008)'
_refine_ls_extinction_coef     0.116(2)
_refine_ls_extinction_expression
                                  'Fc^*^=kFc[1+0.001xFc^2^\l^3^/sin(2\q)]^-1/4^'
_refine_ls_abs_structure_details     'Flack (1983), 1156 Friedel pairs'
_refine_ls_abs_structure_Flack     0.010(14)
loop_
    _atom_type_symbol
    _atom_type_description
    _atom_type_scat_dispersion_real
    _atom_type_scat_dispersion_imag
    _atom_type_scat_source
    'C' 'C' 0.0033 0.0016
                         'International Tables Vol C Tables 4.2.6.8 and 6.1.1.4'
    'H' 'H' 0.0000 0.0000
                         'International Tables Vol C Tables 4.2.6.8 and 6.1.1.4'
    'N' 'N' 0.0061 0.0033
                         'International Tables Vol C Tables 4.2.6.8 and 6.1.1.4'
    'O' 'O' 0.0106 0.0060
                         'International Tables Vol C Tables 4.2.6.8 and 6.1.1.4'
    'Cl' 'Cl' 0.1484 0.1585
                         'International Tables Vol C Tables 4.2.6.8 and 6.1.1.4'
    'Fe' 'Fe' 0.3463 0.8444
                         'International Tables Vol C Tables 4.2.6.8 and 6.1.1.4'
_computing_data_collection     'CrystalClear (Rigaku, 2005)'
_computing_cell_refinement     'CrystalClear (Rigaku, 2005)'
_computing_data_reduction     'CrystalClear (Rigaku, 2005)'
_computing_structure_solution     'SHELXS97 (Sheldrick, 2008)'
_computing_structure_refinement     'SHELXL97 (Sheldrick, 2008)'
_computing_molecular_graphics     'SHELXTL (Sheldrick, 2008)'
_computing_publication_material     'SHELXL97 (Sheldrick, 2008)'
loop_
    _atom_site_type_symbol
    _atom_site_label
    _atom_site_fract_x
    _atom_site_fract_y
    _atom_site_fract_z
    _atom_site_U_iso_or_equiv
    _atom_site_adp_type
    _atom_site_calc_flag
    _atom_site_refinement_flags
    _atom_site_occupancy
    _atom_site_disorder_assembly
    _atom_site_disorder_group
    Fe Fe1 0.92584(4) 0.85265(6) 0.73702(3) 0.02261(10) Uani d . 1 . .
    Cl Cl1 0.63527(7) 0.89798(9) 0.69296(5) 0.03230(17) Uani d . 1 . .
    Cl Cl2 0.95176(8) 1.16607(10) 0.86527(5) 0.03236(16) Uani d . 1 . .
    Cl Cl3 0.88976(8) 0.53109(10) 0.60858(5) 0.03094(16) Uani d . 1 . .
    Cl Cl4 1.21704(8) 0.81475(10) 0.77621(7) 0.0463(2) Uani d . 1 . .
    N N1 0.2717(2) 0.3313(4) 0.75683(15) 0.0271(5) Uani d . 1 . .
    H H1C 0.1922 0.2493 0.7690 0.033 Uiso calc R 1 . .
    H H1D 0.2396 0.4639 0.7587 0.033 Uiso calc R 1 . .
    N N2 0.5845(2) 0.3786(4) 0.71209(16) 0.0309(5) Uani d . 1 . .
    H H2C 0.6147 0.2453 0.7103 0.037 Uiso calc R 1 . .
    H H2D 0.6648 0.4588 0.6994 0.037 Uiso calc R 1 . .
    O O1 0.9382(2) 1.0515(3) 0.59861(15) 0.0433(5) Uani d . 1 . .
    H H11 0.9818 1.0347 0.5446 0.065 Uiso d R 1 . .
    H H12 0.9188 1.1870 0.6013 0.065 Uiso d R 1 . .
    O O2 0.91049(19) 0.6462(3) 0.87073(13) 0.0303(4) Uani d . 1 . .
    H H21 0.9234 0.5037 0.8634 0.045 Uiso d R 1 . .
    H H22 0.9545 0.6697 0.9406 0.045 Uiso d R 1 . .
    C C1 0.4148(3) 0.2974(4) 0.84969(18) 0.0242(5) Uani d . 1 . .
    H H1A 0.4447 0.1506 0.8508 0.029 Uiso calc R 1 . .
    C C2 0.5510(3) 0.4269(4) 0.82553(19) 0.0271(6) Uani d . 1 . .
    H H2A 0.5248 0.5727 0.8289 0.032 Uiso calc R 1 . .
    H H2B 0.6452 0.4003 0.8833 0.032 Uiso calc R 1 . .
    C C3 0.4415(3) 0.4152(5) 0.6213(2) 0.0339(6) Uani d . 1 . .
    H H3A 0.4649 0.3796 0.5480 0.041 Uiso calc R 1 . .
    H H3B 0.4127 0.5607 0.6198 0.041 Uiso calc R 1 . .
    C C4 0.3052(3) 0.2856(4) 0.64264(19) 0.0317(6) Uani d . 1 . .
    H H4A 0.2115 0.3146 0.5849 0.038 Uiso calc R 1 . .
    H H4B 0.3308 0.1398 0.6379 0.038 Uiso calc R 1 . .
    C C5 0.3760(3) 0.3539(5) 0.9633(2) 0.0399(6) Uani d . 1 . .
    H H5A 0.3347 0.4926 0.9600 0.060 Uiso calc R 1 . .
    H H5B 0.4705 0.3458 1.0213 0.060 Uiso calc R 1 . .
    H H5C 0.2981 0.2593 0.9807 0.060 Uiso calc R 1 . .
loop_
    _atom_site_aniso_label
    _atom_site_aniso_U_11
    _atom_site_aniso_U_22
    _atom_site_aniso_U_33
    _atom_site_aniso_U_12
    _atom_site_aniso_U_13
    _atom_site_aniso_U_23
    Fe1 0.02514(17) 0.01809(17) 0.02560(17) -0.00031(12) 0.00748(12) 0.00170(13)
    Cl1 0.0251(3) 0.0260(4) 0.0452(4) 0.0010(2) 0.0056(2) -0.0016(3)
    Cl2 0.0461(4) 0.0235(3) 0.0255(3) 0.0002(3) 0.0024(3) -0.0033(3)
    Cl3 0.0468(4) 0.0231(3) 0.0269(3) 0.0018(3) 0.0171(3) -0.0002(3)
    Cl4 0.0270(4) 0.0260(5) 0.0866(6) 0.0004(3) 0.0131(3) 0.0033(4)
    N1 0.0224(10) 0.0257(12) 0.0326(11) -0.0024(9) 0.0039(8) 0.0032(10)
    N2 0.0295(11) 0.0285(13) 0.0388(11) -0.0037(10) 0.0163(8) -0.0018(11)
    O1 0.0727(14) 0.0263(10) 0.0418(11) 0.0091(10) 0.0376(10) 0.0080(9)
    O2 0.0425(10) 0.0245(10) 0.0224(8) -0.0018(8) 0.0033(7) 0.0017(8)
    C1 0.0243(12) 0.0214(14) 0.0249(12) -0.0003(10) 0.0005(9) 0.0041(10)
    C2 0.0235(12) 0.0272(15) 0.0300(13) -0.0037(11) 0.0044(10) -0.0014(11)
    C3 0.0438(15) 0.0347(16) 0.0247(12) -0.0036(12) 0.0106(10) 0.0005(11)
    C4 0.0350(14) 0.0298(15) 0.0273(13) -0.0028(11) -0.0007(10) -0.0031(11)
    C5 0.0432(15) 0.0486(17) 0.0298(13) -0.0074(14) 0.0122(11) 0.0019(13)
_geom_special_details
;
 All esds (except the esd in the dihedral angle between two l.s. planes)
 are estimated using the full covariance matrix.  The cell esds are taken
 into account individually in the estimation of esds in distances, angles
 and torsion angles; correlations between esds in cell parameters are only
 used when they are defined by crystal symmetry.  An approximate (isotropic)
 treatment of cell esds is used for estimating esds involving l.s. planes.
;
loop_
    _geom_bond_atom_site_label_1
    _geom_bond_atom_site_label_2
    _geom_bond_site_symmetry_2
    _geom_bond_distance
    _geom_bond_publ_flag
    Fe1 O2 . 2.1122(17) ?
    Fe1 O1 . 2.1205(18) ?
    Fe1 Cl1 . 2.4654(9) ?
    Fe1 Cl4 . 2.4655(8) ?
    Fe1 Cl2 . 2.5249(9) ?
    Fe1 Cl3 . 2.5669(8) ?
    N1 C4 . 1.488(3) ?
    N1 C1 . 1.502(3) ?
    N1 H1C . 0.9000 ?
    N1 H1D . 0.9000 ?
    N2 C2 . 1.483(3) ?
    N2 C3 . 1.490(3) ?
    N2 H2C . 0.9000 ?
    N2 H2D . 0.9000 ?
    O1 H11 . 0.8195 ?
    O1 H12 . 0.8919 ?
    O2 H21 . 0.9315 ?
    O2 H22 . 0.8622 ?
    C1 C2 . 1.514(3) ?
    C1 C5 . 1.515(3) ?
    C1 H1A . 0.9800 ?
    C2 H2A . 0.9700 ?
    C2 H2B . 0.9700 ?
    C3 C4 . 1.503(3) ?
    C3 H3A . 0.9700 ?
    C3 H3B . 0.9700 ?
    C4 H4A . 0.9700 ?
    C4 H4B . 0.9700 ?
    C5 H5A . 0.9600 ?
    C5 H5B . 0.9600 ?
    C5 H5C . 0.9600 ?
loop_
    _geom_angle_atom_site_label_1
    _geom_angle_atom_site_label_2
    _geom_angle_atom_site_label_3
    _geom_angle_site_symmetry_1
    _geom_angle_site_symmetry_3
    _geom_angle
    _geom_angle_publ_flag
    O2 Fe1 O1 . . 177.97(9) ?
    O2 Fe1 Cl1 . . 91.26(5) ?
    O1 Fe1 Cl1 . . 88.22(6) ?
    O2 Fe1 Cl4 . . 90.52(5) ?
    O1 Fe1 Cl4 . . 90.00(6) ?
    Cl1 Fe1 Cl4 . . 178.22(3) ?
    O2 Fe1 Cl2 . . 92.94(5) ?
    O1 Fe1 Cl2 . . 89.03(6) ?
    Cl1 Fe1 Cl2 . . 89.83(3) ?
    Cl4 Fe1 Cl2 . . 90.09(3) ?
    O2 Fe1 Cl3 . . 85.99(5) ?
    O1 Fe1 Cl3 . . 92.03(6) ?
    Cl1 Fe1 Cl3 . . 88.41(3) ?
    Cl4 Fe1 Cl3 . . 91.70(3) ?
    Cl2 Fe1 Cl3 . . 177.92(3) ?
    C4 N1 C1 . . 112.03(19) ?
    C4 N1 H1C . . 109.2 ?
    C1 N1 H1C . . 109.2 ?
    C4 N1 H1D . . 109.2 ?
    C1 N1 H1D . . 109.2 ?
    H1C N1 H1D . . 107.9 ?
    C2 N2 C3 . . 110.8(2) ?
    C2 N2 H2C . . 109.5 ?
    C3 N2 H2C . . 109.5 ?
    C2 N2 H2D . . 109.5 ?
    C3 N2 H2D . . 109.5 ?
    H2C N2 H2D . . 108.1 ?
    Fe1 O1 H11 . . 130.2 ?
    Fe1 O1 H12 . . 121.6 ?
    H11 O1 H12 . . 106.1 ?
    Fe1 O2 H21 . . 121.5 ?
    Fe1 O2 H22 . . 123.2 ?
    H21 O2 H22 . . 103.2 ?
    N1 C1 C2 . . 109.07(19) ?
    N1 C1 C5 . . 109.81(19) ?
    C2 C1 C5 . . 111.1(2) ?
    N1 C1 H1A . . 108.9 ?
    C2 C1 H1A . . 108.9 ?
    C5 C1 H1A . . 108.9 ?
    N2 C2 C1 . . 111.2(2) ?
    N2 C2 H2A . . 109.4 ?
    C1 C2 H2A . . 109.4 ?
    N2 C2 H2B . . 109.4 ?
    C1 C2 H2B . . 109.4 ?
    H2A C2 H2B . . 108.0 ?
    N2 C3 C4 . . 110.1(2) ?
    N2 C3 H3A . . 109.6 ?
    C4 C3 H3A . . 109.6 ?
    N2 C3 H3B . . 109.6 ?
    C4 C3 H3B . . 109.6 ?
    H3A C3 H3B . . 108.2 ?
    N1 C4 C3 . . 110.5(2) ?
    N1 C4 H4A . . 109.5 ?
    C3 C4 H4A . . 109.5 ?
    N1 C4 H4B . . 109.5 ?
    C3 C4 H4B . . 109.5 ?
    H4A C4 H4B . . 108.1 ?
    C1 C5 H5A . . 109.5 ?
    C1 C5 H5B . . 109.5 ?
    H5A C5 H5B . . 109.5 ?
    C1 C5 H5C . . 109.5 ?
    H5A C5 H5C . . 109.5 ?
    H5B C5 H5C . . 109.5 ?
loop_
    _geom_torsion_atom_site_label_1
    _geom_torsion_atom_site_label_2
    _geom_torsion_atom_site_label_3
    _geom_torsion_atom_site_label_4
    _geom_torsion_site_symmetry_1
    _geom_torsion_site_symmetry_2
    _geom_torsion_site_symmetry_3
    _geom_torsion_site_symmetry_4
    _geom_torsion
    _geom_torsion_publ_flag
    C4 N1 C1 C2 . . . . 55.9(3) ?
    C4 N1 C1 C5 . . . . 177.8(2) ?
    C3 N2 C2 C1 . . . . 58.3(3) ?
    N1 C1 C2 N2 . . . . -56.3(3) ?
    C5 C1 C2 N2 . . . . -177.4(2) ?
    C2 N2 C3 C4 . . . . -57.9(3) ?
    C1 N1 C4 C3 . . . . -56.9(3) ?
    N2 C3 C4 N1 . . . . 56.9(3) ?
loop_
    _geom_hbond_atom_site_label_D
    _geom_hbond_atom_site_label_H
    _geom_hbond_atom_site_label_A
    _geom_hbond_site_symmetry_A
    _geom_hbond_distance_DH
    _geom_hbond_distance_HA
    _geom_hbond_distance_DA
    _geom_hbond_angle_DHA
    N1 H1C Cl2 1_445 0.90 2.62 3.443(2) 152
    N1 H1C Cl4 1_445 0.90 2.81 3.379(3) 122
    N1 H1D Cl4 1_455 0.90 2.28 3.169(3) 167
    N2 H2C Cl1 1_545 0.90 2.26 3.145(3) 168
    N2 H2D Cl3 . 0.90 2.45 3.275(2) 152
    O1 H11 Cl3 2_756 0.82 2.33 3.147(2) 173
    O1 H12 Cl3 1_565 0.89 2.24 3.127(2) 176
    O2 H21 Cl2 1_545 0.93 2.19 3.119(2) 174
    O2 H22 Cl2 2_747 0.86 2.31 3.1590(18) 168
data_global
_journal_date_recd_electronic     2010-08-17
_journal_date_accepted     2010-09-03
_journal_name_full     'Acta Crystallographica, Section E'
_journal_year     2010
_journal_volume     66
_journal_issue     10
_journal_page_first     m1224
_journal_page_last     m1224
_journal_paper_category     QM
_journal_coeditor_code     XU5019
_publ_contact_author_name     'Cong-Hu Peng'
_publ_contact_author_address
;
Department ofChemical and Environmental Engineering,
Anyang Institute of Technology,
Anyang 455000,
People's Republic of China
;
_publ_contact_author_email     'ayitpch@yahoo.com.cn'
_publ_contact_author_fax     '+86-372-2909841'
_publ_contact_author_phone     '+86-372-2909841'
_publ_section_title
;
(<i>R</i>)-2-Methylpiperazine-1,4-diium diaquatetrachloridoferrate(II)
;
loop_
    _publ_author_name
    _publ_author_address
    'Peng, Cong-Hu'
;
Department of Chemical and Environmental Engineering,
Anyang Institute of Technology,
Anyang 455000,
People's Republic of China
;
    'Li, Yun-Peng'
;
Anyang Administration of Work Safety,
Henan Province 455000
People's Republic of China
;
