# Supplementary material for: (R)-2-Methyl­piperazine-1,4-diium diaqua­tetra­chloridoferrate(II)
Source: Acta Crystallogr Sect E Struct Rep Online. 2010 Sep 8;66(Pt 10):m1224. doi: 10.1107/S1600536810035506 (PMC2983358; doi:10.1107/S1600536810035506)
Supplement: Supplementary file 2 [file e-66-m1224-Isup2.hkl]

#
# h,k,l, Fc-squared, Fo-squared, sigma(Fo-squared) and status flag
#
data_I
_shelx_title ' shelxl in P2(1)'
_shelx_refln_list_code          4
_shelx_F_calc_maximum      136.67
_exptl_crystal_F_000       344.00
_reflns_d_resolution_high  0.8109
 
loop_
 _symmetry_equiv_pos_as_xyz
 'x, y, z'
 '-x, y+1/2, -z'
 
_cell_length_a     8.6013
_cell_length_b     6.4495
_cell_length_c    12.0239
_cell_angle_alpha  90.000
_cell_angle_beta  101.640
_cell_angle_gamma  90.000
 
_shelx_F_squared_multiplier     1.000
 
loop_
 _refln_index_h
 _refln_index_k
 _refln_index_l
 _refln_F_squared_calc
 _refln_F_squared_meas
 _refln_F_squared_sigma
 _refln_observed_status
   1  -7   0       50.75       55.39      7.37 o
   2  -7   0      231.22      231.54     13.75 o
   3  -7   0       81.38       90.63      8.82 o
   4  -7   0      103.99      114.98      9.71 o
   0  -6   0     1276.81     1263.92     62.57 o
   1  -6   0     1451.16     1494.21     50.24 o
   2  -6   0      278.07      298.82     14.43 o
   3  -6   0       41.02       60.42      6.16 o
   4  -6   0      396.82      417.32     19.50 o
   5  -6   0      203.45      213.56     12.91 o
   6  -6   0      321.13      347.93     17.87 o
   1  -5   0      246.65      250.38     11.43 o
   2  -5   0       27.22       22.93      4.09 o
   3  -5   0      228.37      225.77     10.39 o
   4  -5   0      294.09      296.10     12.78 o
   5  -5   0      213.13      215.86     10.60 o
   6  -5   0      111.36      124.45      9.08 o
   7  -5   0       57.44       66.83      8.94 o
   8  -5   0      240.61      254.83     23.06 o
   0  -4   0     3125.56     3142.76    110.31 o
   1  -4   0      529.09      526.89     14.83 o
   2  -4   0      764.61      735.03     11.52 o
   3  -4   0      588.44      535.57     16.60 o
   4  -4   0       76.71       74.67      3.25 o
   5  -4   0       68.88       67.78      3.57 o
   6  -4   0      482.19      473.52     11.92 o
   7  -4   0      482.74      462.52     16.78 o
   8  -4   0       51.67       49.99      7.25 o
   1  -3   0     1175.75     1156.42     25.66 o
   2  -3   0      519.89      510.21      7.78 o
   3  -3   0     3302.78     3163.04     54.72 o
   4  -3   0     2488.24     2443.88     49.79 o
   5  -3   0      274.31      270.77      7.82 o
   6  -3   0      140.38      143.84      5.75 o
   7  -3   0      104.33      103.15      6.05 o
   8  -3   0      220.54      216.18     11.35 o
   9  -3   0       32.19       37.76      5.97 o
   0  -2   0     6519.45     5927.24    141.87 o
   1  -2   0     2975.16     2992.75     50.81 o
   2  -2   0      757.14      796.81     11.93 o
   3  -2   0      141.36      129.14      7.25 o
   4  -2   0      754.74      716.72     17.81 o
   5  -2   0      287.02      273.11      6.14 o
   6  -2   0      362.58      355.22      8.28 o
   7  -2   0      520.63      513.45     17.10 o
   8  -2   0      153.31      159.45      8.65 o
   9  -2   0       34.37       35.16      4.84 o
  10  -2   0        5.81        5.76      3.55 o
   1  -1   0     1446.70     1429.52     22.03 o
   2  -1   0      829.09      845.01     12.36 o
   3  -1   0     2351.20     2322.91     28.10 o
   4  -1   0     2716.57     2720.00     37.92 o
   5  -1   0      197.84      197.29      4.70 o
   6  -1   0      917.14      930.53     19.94 o
   7  -1   0      252.20      263.67     11.09 o
   8  -1   0       41.36       38.00      4.57 o
   9  -1   0       52.87       51.75      6.11 o
  10  -1   0      572.42      589.97     26.55 o
   2   0   0     2438.20     2467.35     26.51 o
   3   0   0      831.46      843.60     16.57 o
   4   0   0     1100.03     1123.40     29.18 o
   5   0   0      196.55      185.40      9.05 o
   6   0   0     2328.88     2322.78     36.17 o
   7   0   0     1522.27     1542.74     51.22 o
   8   0   0      151.22      153.81      8.87 o
   9   0   0        0.29        7.85      7.52 o
  10   0   0        2.71        0.56      4.24 o
   1   1   0     1422.25     1433.25     36.91 o
   2   1   0      782.31      811.60      7.94 o
   3   1   0     2319.78     2333.91     30.10 o
   4   1   0     2744.16     2785.31     39.69 o
   5   1   0      234.43      190.14     36.04 o
   6   1   0      959.27      916.04     26.52 o
   7   1   0      248.27      257.31     17.10 o
   8   1   0       30.18       35.72      4.61 o
   9   1   0       38.40       45.07      6.16 o
  10   1   0      576.21      601.63     28.04 o
   0   2   0     6552.50     6212.33    202.31 o
   1   2   0     2865.75     2939.37     28.82 o
   2   2   0      779.56      796.94      9.98 o
   3   2   0      135.20      128.59      2.65 o
   4   2   0      786.52      762.03     13.81 o
   5   2   0      316.88      306.95     13.01 o
   6   2   0      358.26      341.92     10.05 o
   7   2   0      509.35      508.23     12.36 o
   8   2   0      129.99      129.45      9.17 o
   9   2   0       27.59       35.90      5.42 o
  10   2   0        6.26        6.94      4.10 o
   1   3   0     1179.48     1165.66     12.38 o
   2   3   0      544.63      503.08      9.32 o
   3   3   0     3283.28     3206.91     47.07 o
   4   3   0     2465.91     2542.44    103.39 o
   5   3   0      235.67      228.76      6.89 o
   6   3   0      155.85      150.92      5.56 o
   7   3   0      107.76      111.46      6.40 o
   8   3   0      247.91      256.78     13.14 o
   9   3   0       20.06       31.06      5.72 o
   0   4   0     3129.68     3213.74     55.32 o
   1   4   0      470.70      451.61      6.10 o
   2   4   0      828.09      800.91     14.97 o
   3   4   0      593.21      541.45     13.98 o
   4   4   0       83.75       86.92      3.57 o
   5   4   0       51.41       50.38      2.89 o
   6   4   0      468.48      434.39     17.41 o
   7   4   0      499.83      478.91     40.57 o
   8   4   0       56.91       53.69      7.30 o
   1   5   0      263.84      252.31      6.75 o
   2   5   0       36.86       39.73      3.08 o
   3   5   0      218.19      206.87      6.62 o
   4   5   0      278.52      276.75      8.74 o
   5   5   0      186.59      187.08      6.89 o
   6   5   0      122.33      118.87      5.43 o
   7   5   0       58.68       57.53      5.78 o
   8   5   0      259.86      266.81     17.29 o
   0   6   0     1259.51     1258.03     55.40 o
   1   6   0     1410.36     1359.03     42.99 o
   2   6   0      301.15      289.85     12.35 o
   3   6   0       43.16       44.17      3.58 o
   4   6   0      411.28      418.15     13.13 o
   5   6   0      204.90      216.52      9.30 o
   6   6   0      306.45      323.74     12.69 o
   1   7   0       61.12       70.37      5.96 o
   2   7   0      223.71      214.02     11.62 o
   3   7   0       70.20       87.55      7.68 o
   4   7   0      108.70      103.71     12.58 o
  -5  -7   1       80.02       96.21     10.21 o
  -4  -7   1       42.15       54.68      7.19 o
  -3  -7   1      128.56      132.90     10.88 o
  -2  -7   1      250.49      268.78     20.81 o
  -1  -7   1      144.89      158.56     14.85 o
   0  -7   1      164.37      165.95     11.62 o
   1  -7   1      186.63      219.81     13.50 o
   2  -7   1      375.59      403.90     20.85 o
   3  -7   1      359.93      378.05     19.84 o
   4  -7   1        2.04        3.19      3.59 o
  -6  -6   1      201.64      223.96     14.00 o
  -5  -6   1      328.52      347.53     17.24 o
  -4  -6   1      737.76      799.50     31.29 o
  -3  -6   1     1301.67     1387.52     50.25 o
  -2  -6   1      841.83      878.56     31.52 o
  -1  -6   1      228.70      232.35     12.38 o
   0  -6   1      380.64      396.50     17.32 o
   1  -6   1      967.68     1008.89     37.45 o
   2  -6   1      520.70      544.21     21.56 o
   3  -6   1      390.73      412.20     17.60 o
   4  -6   1      373.59      398.47     17.63 o
   5  -6   1       50.84       51.31      6.95 o
   6  -6   1        4.69        4.92      3.74 o
  -8  -5   1      127.02      150.91     14.76 o
  -7  -5   1       81.02       74.86     10.34 o
  -6  -5   1       32.85       35.70      6.12 o
  -5  -5   1       79.57       86.73      6.99 o
  -4  -5   1      281.96      299.10     13.51 o
  -3  -5   1      808.65      858.38     29.66 o
  -2  -5   1       60.60       71.23      5.10 o
  -1  -5   1       87.13       91.53      5.94 o
   0  -5   1      357.76      327.92     13.32 o
   1  -5   1      457.11      455.00     16.35 o
   2  -5   1       26.65       35.76      5.77 o
   3  -5   1        1.06        0.00      2.09 o
   4  -5   1      472.58      461.27     18.11 o
   5  -5   1      267.64      278.68     12.89 o
   6  -5   1      459.28      478.05     21.16 o
   7  -5   1      503.87      521.86     22.79 o
  -9  -4   1       46.59       46.14      8.95 o
  -8  -4   1       26.10       32.95      9.90 o
  -7  -4   1        6.05        6.07      2.83 o
  -6  -4   1      283.46      284.18     10.56 o
  -5  -4   1      119.92      119.88     10.66 o
  -4  -4   1      593.94      584.84     14.27 o
  -3  -4   1     1283.92     1295.49     23.76 o
  -2  -4   1      119.52      128.66      6.06 o
  -1  -4   1     3765.06     3663.72     92.80 o
   0  -4   1      556.93      549.87     16.05 o
   1  -4   1       45.14       47.59      3.39 o
   2  -4   1     1140.86     1148.57     29.36 o
   3  -4   1     1610.30     1528.77     44.31 o
   4  -4   1      740.77      735.74     21.18 o
   5  -4   1      505.67      498.82     13.49 o
   6  -4   1      690.99      682.81     16.37 o
   7  -4   1       22.37       24.37      4.62 o
   8  -4   1       34.85       45.00      6.94 o
  -9  -3   1        8.09       14.47      6.97 o
  -8  -3   1      374.80      376.31     15.93 o
  -7  -3   1     1980.23     2024.83     57.60 o
  -6  -3   1      767.09      755.85     15.49 o
  -5  -3   1      466.01      456.25     34.08 o
  -4  -3   1      864.39      866.91     20.01 o
  -3  -3   1      724.74      726.02     15.40 o
  -2  -3   1      944.99      942.65     21.72 o
  -1  -3   1     3844.68     3674.23     78.96 o
   0  -3   1     3950.73     3613.61     75.11 o
   1  -3   1     1671.82     1688.41     35.94 o
   2  -3   1       40.53       37.86      3.23 o
   3  -3   1       52.55       56.57      2.29 o
   4  -3   1      344.80      336.22     16.13 o
   5  -3   1       64.22       70.82      3.14 o
   6  -3   1       32.52       36.77      2.33 o
   7  -3   1      594.13      578.86     14.97 o
   8  -3   1       82.39       78.45      6.03 o
   9  -3   1       69.51       73.57      6.56 o
 -10  -2   1      184.11      189.36     14.75 o
  -9  -2   1        2.40        0.14      3.74 o
  -8  -2   1       95.20       97.21      6.68 o
  -7  -2   1       15.68       16.41      3.24 o
  -6  -2   1       89.00       88.66      3.13 o
  -5  -2   1       91.92       80.95      2.43 o
  -4  -2   1      233.09      210.51     17.38 o
  -3  -2   1     1246.46     1216.18     22.42 o
  -2  -2   1     1872.09     1860.11     49.41 o
  -1  -2   1      364.73      377.11      7.96 o
   0  -2   1     2051.63     2135.79     32.43 o
   1  -2   1     3585.43     3786.30     65.61 o
   2  -2   1      151.41      156.19      5.14 o
   3  -2   1     2844.10     2748.06     76.98 o
   4  -2   1     1009.43     1004.92     16.38 o
   5  -2   1      241.83      236.63      5.42 o
   6  -2   1      154.25      158.71      5.06 o
   7  -2   1      170.01      182.03      5.87 o
   8  -2   1      137.85      133.72      8.88 o
   9  -2   1       49.64       56.78      6.07 o
 -10  -1   1       87.06       96.94     10.67 o
  -9  -1   1      137.46      152.16      9.44 o
  -8  -1   1       52.05       63.14      5.48 o
  -7  -1   1     1647.87     1665.02     47.79 o
  -6  -1   1       95.50       85.75      6.29 o
  -5  -1   1      190.93      178.32      3.49 o
  -4  -1   1       67.38       65.77      2.81 o
  -3  -1   1      971.22      979.81     17.99 o
  -2  -1   1      149.01      177.48      4.11 o
  -1  -1   1     4200.52     4145.96    149.48 o
   0  -1   1      695.94      813.63     17.37 o
   1  -1   1     2558.70     2555.69    100.47 o
   2  -1   1      641.86      666.74      8.03 o
   3  -1   1      960.31      978.26     13.55 o
   4  -1   1      586.18      602.86     11.36 o
   5  -1   1      133.06      135.85      3.54 o
   6  -1   1      321.67      316.69      7.19 o
   7  -1   1     2998.62     3081.09     85.30 o
   8  -1   1        3.27        3.86      2.58 o
   9  -1   1       72.38       73.54      6.74 o
  10  -1   1        6.23       13.01      4.62 o
 -10   0   1      455.69      448.41     22.52 o
  -9   0   1       33.96       33.75      4.85 o
  -8   0   1      214.99      210.36     14.63 o
  -7   0   1       44.74       51.81      4.70 o
  -6   0   1      191.92      185.41      7.35 o
  -5   0   1      556.58      538.46     28.22 o
  -4   0   1     7933.68     7866.89    197.79 o
  -3   0   1    18677.84    18481.83    478.99 o
  -2   0   1     2912.82     2916.06     51.95 o
   1   0   1      594.32      599.88      9.39 o
   2   0   1     1510.42     1536.79     27.98 o
   3   0   1    13516.64    13250.80    270.51 o
   4   0   1     2479.67     2545.65     37.31 o
   5   0   1       16.30       18.71      1.94 o
   6   0   1      202.33      201.57      5.28 o
   7   0   1        1.39        3.07      1.39 o
   8   0   1        7.29       17.39      5.37 o
   9   0   1       18.69       26.50      4.44 o
  10   0   1      226.43      206.19     13.82 o
 -10   1   1       90.47       91.24      9.17 o
  -9   1   1      155.82      164.31     10.08 o
  -8   1   1       65.95       80.79      6.31 o
  -7   1   1     1656.61     1661.46     50.59 o
  -6   1   1       66.23       55.51      4.59 o
  -5   1   1      169.17      154.45      4.41 o
  -4   1   1       63.61       64.30      2.69 o
  -3   1   1     1024.46     1050.81     10.65 o
  -2   1   1      126.89      152.12      2.13 o
  -1   1   1     4227.17     4295.50     55.68 o
   0   1   1      697.26      837.53      8.72 o
   1   1   1     2569.22     2551.78     21.56 o
   2   1   1      710.27      745.61     13.64 o
   3   1   1      964.66      993.47     18.64 o
   4   1   1      565.99      599.57     16.09 o
   5   1   1      121.49      116.34      3.47 o
   6   1   1      297.30      282.96      8.82 o
   7   1   1     2999.19     3027.16     60.18 o
   8   1   1        9.65        6.60      3.26 o
   9   1   1       82.01       82.18     12.10 o
  10   1   1        6.03       19.14      4.92 o
 -10   2   1      179.63      204.94     16.89 o
  -9   2   1        3.41        4.75      4.76 o
  -8   2   1      110.31      111.85      7.62 o
  -7   2   1       16.49       28.75      6.72 o
  -6   2   1      100.38      100.29      7.23 o
  -5   2   1       76.73       71.62      4.46 o
  -4   2   1      240.37      229.57      5.46 o
  -3   2   1     1252.24     1204.23     15.00 o
  -2   2   1     1781.97     1833.57     20.88 o
  -1   2   1      384.28      394.88      6.83 o
   0   2   1     2080.13     2151.96     26.35 o
   1   2   1     3750.99     3872.58     94.93 o
   2   2   1      176.71      174.75      4.94 o
   3   2   1     2851.56     2707.50     35.81 o
   4   2   1      923.14      895.67     17.17 o
   5   2   1      202.12      197.06      6.64 o
   6   2   1      143.47      142.85      7.34 o
   7   2   1      179.14      179.13      6.33 o
   8   2   1      146.48      157.76     10.00 o
   9   2   1       48.55       61.27      6.76 o
  -9   3   1       13.05        4.92      5.17 o
  -8   3   1      348.47      352.94     17.66 o
  -7   3   1     1980.28     1963.94     53.04 o
  -6   3   1      751.00      693.13     51.32 o
  -5   3   1      491.17      497.86      9.25 o
  -4   3   1      898.32      887.70     16.03 o
  -3   3   1      766.80      758.26     11.82 o
  -2   3   1      879.97      889.02     11.46 o
  -1   3   1     3832.24     3795.54     60.79 o
   0   3   1     3947.54     3628.76     52.77 o
   1   3   1     1657.01     1652.19     29.85 o
   2   3   1       52.23       49.75      2.05 o
   3   3   1       55.13       61.68      2.16 o
   4   3   1      361.21      345.81      7.11 o
   5   3   1       86.66       88.64      4.88 o
   6   3   1       16.97       14.92      2.72 o
   7   3   1      594.16      586.72     16.23 o
   8   3   1       63.55       65.53      7.40 o
   9   3   1       79.75       82.10      8.57 o
  -9   4   1       44.00       49.04      6.94 o
  -8   4   1       32.91       34.87      7.73 o
  -7   4   1        6.32       11.43      4.57 o
  -6   4   1      300.66      297.55      7.69 o
  -5   4   1       97.24      100.34      3.85 o
  -4   4   1      578.21      555.90     11.56 o
  -3   4   1     1305.72     1296.54     24.29 o
  -2   4   1      108.77      110.82      2.65 o
  -1   4   1     3875.18     3883.81     48.59 o
   0   4   1      546.49      537.13     10.22 o
   1   4   1       37.09       34.80      2.35 o
   2   4   1     1044.28     1028.17     20.53 o
   3   4   1     1612.44     1612.97     32.01 o
   4   4   1      746.80      738.82     17.15 o
   5   4   1      560.18      549.83     15.11 o
   6   4   1      704.20      709.62     20.19 o
   7   4   1       19.39       22.98      3.30 o
   8   4   1       32.64       33.73      6.33 o
  -8   5   1      108.12      121.72     11.43 o
  -7   5   1       81.03       79.24      9.22 o
  -6   5   1       18.55       22.64      2.65 o
  -5   5   1       97.06       96.15      4.53 o
  -4   5   1      293.61      289.10      8.58 o
  -3   5   1      839.74      828.60     18.50 o
  -2   5   1       56.19       52.26      2.78 o
  -1   5   1       85.75       82.63      3.01 o
   0   5   1      361.34      335.67      8.17 o
   1   5   1      423.12      425.00     10.51 o
   2   5   1       23.64       23.81      2.38 o
   3   5   1        1.03        0.34      1.37 o
   4   5   1      488.94      476.76     15.99 o
   5   5   1      289.25      277.06      9.46 o
   6   5   1      442.93      415.11     16.80 o
   7   5   1      492.29      471.49     19.51 o
  -6   6   1      215.99      221.11      9.01 o
  -5   6   1      322.67      314.48     11.22 o
  -4   6   1      728.31      723.25     19.85 o
  -3   6   1     1287.35     1253.07     40.80 o
  -2   6   1      776.06      767.09     26.23 o
  -1   6   1      247.29      232.98     10.93 o
   0   6   1      388.61      404.36     15.28 o
   1   6   1     1019.58     1063.41     34.27 o
   2   6   1      511.12      506.41     14.26 o
   3   6   1      388.03      381.29     12.09 o
   4   6   1      335.34      355.08     12.37 o
   5   6   1       45.16       47.47      4.10 o
   6   6   1        6.24       10.20      3.43 o
  -5   7   1       86.52       96.60      7.78 o
  -4   7   1       46.12       39.45      6.18 o
  -3   7   1      138.64      143.85     12.25 o
  -2   7   1      244.12      221.61     12.68 o
  -1   7   1      118.66      119.95      8.92 o
   0   7   1      168.46      176.94      9.74 o
   1   7   1      187.11      198.57     11.32 o
   2   7   1      405.17      419.17     18.54 o
   3   7   1      365.59      369.19     17.46 o
   4   7   1        0.84        1.61      2.88 o
  -5  -7   2      371.26      389.92     21.73 o
  -4  -7   2      145.93      144.92     11.48 o
  -3  -7   2      151.38      178.08     12.67 o
  -2  -7   2      463.24      466.97     22.96 o
  -1  -7   2      439.57      455.88     22.61 o
   0  -7   2       86.32       88.56      8.46 o
   1  -7   2       56.65       63.98      7.18 o
   2  -7   2      229.12      247.12     14.01 o
   3  -7   2       55.45       67.20      7.82 o
   4  -7   2      100.12      102.02      8.94 o
  -6  -6   2      627.21      664.66     29.99 o
  -5  -6   2      113.35      125.26     11.63 o
  -4  -6   2       21.17       24.54      4.97 o
  -3  -6   2      635.69      666.77     27.19 o
  -2  -6   2      370.74      377.25     17.59 o
  -1  -6   2      627.80      625.32     24.92 o
   0  -6   2      285.94      286.16     13.68 o
   1  -6   2      443.09      469.65     23.63 o
   2  -6   2        7.44       14.50      3.43 o
   3  -6   2       39.80       45.99      5.60 o
   4  -6   2      743.45      772.19     30.58 o
   5  -6   2       27.30       28.43      4.98 o
   6  -6   2        4.04        1.52      2.79 o
  -8  -5   2      198.87      214.02     20.14 o
  -7  -5   2       59.96       59.89      9.39 o
  -6  -5   2      170.70      168.14      8.41 o
  -5  -5   2       28.19       29.93      2.64 o
  -4  -5   2      146.41      135.47      7.27 o
  -3  -5   2      176.46      167.98      9.56 o
  -2  -5   2       55.87       63.53     10.32 o
  -1  -5   2        4.66       10.26      2.84 o
   0  -5   2      501.97      494.06     18.11 o
   1  -5   2      571.80      572.18     20.88 o
   2  -5   2      653.42      678.81     21.74 o
   3  -5   2     1107.48     1138.38     35.60 o
   4  -5   2      876.70      906.62     30.42 o
   5  -5   2      269.70      278.48     12.84 o
   6  -5   2      240.64      224.65      9.30 o
   7  -5   2      128.47      126.60     10.03 o
  -9  -4   2       11.86       11.54      3.88 o
  -8  -4   2      122.00      123.88      8.32 o
  -7  -4   2      301.45      296.08     14.17 o
  -6  -4   2      182.75      159.04     10.79 o
  -5  -4   2      704.98      689.87     20.34 o
  -4  -4   2      746.68      726.08     18.85 o
  -3  -4   2      428.79      418.73     14.06 o
  -2  -4   2      420.03      406.17     14.70 o
  -1  -4   2     1376.45     1339.73     35.13 o
   0  -4   2     1924.89     1967.78     49.17 o
   1  -4   2      338.87      331.62     11.65 o
   2  -4   2     2542.84     2610.20    103.44 o
   3  -4   2     1524.22     1604.71     75.54 o
   4  -4   2       72.52       83.92      5.68 o
   5  -4   2      435.01      424.56      9.19 o
   6  -4   2      629.73      640.29     15.58 o
   7  -4   2      255.49      264.58     11.40 o
   8  -4   2       50.30       49.20      8.54 o
  -9  -3   2       93.11      102.39      7.63 o
  -8  -3   2      334.30      346.26     15.38 o
  -7  -3   2       20.06       28.99      4.06 o
  -6  -3   2      144.39      144.26      7.30 o
  -5  -3   2      745.46      741.43     19.41 o
  -4  -3   2     5685.18     5703.31    207.58 o
  -3  -3   2     1854.62     1840.25     62.25 o
  -2  -3   2      630.00      662.33     24.37 o
  -1  -3   2      379.42      378.82     10.16 o
   0  -3   2      232.72      210.97      6.46 o
   1  -3   2      139.89      152.05     14.49 o
   2  -3   2      182.94      183.13      3.99 o
   3  -3   2      558.11      525.80     12.39 o
   4  -3   2      120.04      119.79      3.58 o
   5  -3   2       33.60       38.10      3.24 o
   6  -3   2      383.78      390.11     10.27 o
   7  -3   2       77.71       80.06      4.41 o
   8  -3   2       96.73      106.13      8.01 o
   9  -3   2       20.12       23.55      4.63 o
 -10  -2   2       41.11       40.10      6.07 o
  -9  -2   2        0.77        1.70      2.70 o
  -8  -2   2       85.93       93.53      6.48 o
  -7  -2   2      753.78      737.22     23.44 o
  -6  -2   2      105.88       99.97      4.72 o
  -5  -2   2        6.13        9.21      1.96 o
  -4  -2   2      684.59      694.49     15.93 o
  -3  -2   2     1546.08     1504.07     29.56 o
  -2  -2   2     1486.80     1531.82     44.90 o
  -1  -2   2     2100.83     2063.29     56.22 o
   0  -2   2     8529.51     8281.76    131.00 o
   1  -2   2     1864.51     1907.75     18.25 o
   2  -2   2      494.75      493.65      7.79 o
   3  -2   2      270.14      275.62      5.50 o
   4  -2   2     1782.70     1818.42     30.04 o
   5  -2   2      127.87      130.84      4.05 o
   6  -2   2     2364.06     2400.28     48.85 o
   7  -2   2      528.30      554.78     13.98 o
   8  -2   2       83.02       76.20      6.14 o
   9  -2   2       27.93       24.30      4.91 o
 -10  -1   2      180.47      174.77     16.04 o
  -9  -1   2       56.55       63.27      6.25 o
  -8  -1   2       19.19       20.84      5.45 o
  -7  -1   2       25.87       30.55      3.90 o
  -6  -1   2        1.81        4.74      1.83 o
  -5  -1   2       72.53       63.87      3.02 o
  -4  -1   2     4523.05     4533.95     98.73 o
  -3  -1   2      270.96      262.36      5.73 o
  -1  -1   2     1000.10     1088.43     24.80 o
   0  -1   2      388.88      424.80      3.31 o
   1  -1   2      162.00      163.39      3.01 o
   2  -1   2     1724.30     1664.77     19.41 o
   3  -1   2     3645.63     3614.05     68.22 o
   4  -1   2     1763.13     1817.39     29.45 o
   5  -1   2      128.90      131.47      4.00 o
   6  -1   2      101.18      103.26      3.99 o
   7  -1   2      238.75      246.53     14.86 o
   8  -1   2        5.53        6.87      3.13 o
   9  -1   2      117.91      113.58      8.09 o
 -10   0   2        5.26       12.27      5.97 o
  -9   0   2        2.75        5.60      3.05 o
  -8   0   2      511.15      530.67     19.84 o
  -7   0   2     3137.44     3134.66     87.63 o
  -6   0   2      607.10      593.39     17.94 o
  -5   0   2      486.43      466.14     18.21 o
  -4   0   2       73.92       79.82      9.11 o
  -3   0   2      473.98      482.75      9.61 o
  -2   0   2       50.44       51.37      2.60 o
  -1   0   2     1851.98     1936.31     15.52 o
   0   0   2    13514.82    12966.36    162.85 o
   1   0   2      207.72      220.48      4.53 o
   2   0   2       16.02       13.90      0.92 o
   3   0   2        2.56        6.92      2.24 o
   4   0   2       39.34       42.45      2.65 o
   5   0   2      548.28      556.66     11.17 o
   6   0   2      935.18      970.34     20.11 o
   7   0   2       30.35       31.97      2.48 o
   8   0   2        1.54        4.22      2.67 o
   9   0   2        9.94       11.31      3.96 o
  10   0   2        0.53        8.20      4.36 o
 -10   1   2      179.31      177.54     11.94 o
  -9   1   2       51.53       59.01     11.96 o
  -8   1   2       22.47       19.55      3.91 o
  -7   1   2       27.61       38.54      4.03 o
  -6   1   2        3.10        2.16      4.54 o
  -5   1   2       49.60       45.51      4.36 o
  -4   1   2     4516.07     4593.67     72.41 o
  -3   1   2      216.84      215.68      3.72 o
  -2   1   2      454.88      469.82      4.34 o
  -1   1   2     1014.36     1092.11      8.89 o
   0   1   2      391.08      443.20     10.95 o
   1   1   2      135.73      140.23      3.66 o
   2   1   2     1710.58     1611.64     22.21 o
   3   1   2     3658.81     3693.55     64.14 o
   4   1   2     1767.74     1812.04     31.09 o
   5   1   2      117.30      116.49      3.98 o
   6   1   2      111.13      108.87      4.19 o
   7   1   2      248.44      233.90      7.73 o
   8   1   2       11.60       17.37      5.63 o
   9   1   2      111.48      104.97     12.80 o
 -10   2   2       44.62       51.80      6.83 o
  -9   2   2        0.13        3.35      2.92 o
  -8   2   2       84.31       96.00      7.46 o
  -7   2   2      759.98      760.70     42.01 o
  -6   2   2       79.74       79.37      4.20 o
  -5   2   2       11.28       12.75      1.14 o
  -4   2   2      667.44      681.40      9.36 o
  -3   2   2     1568.23     1525.99     18.74 o
  -2   2   2     1604.11     1648.20     16.82 o
  -1   2   2     2128.69     2112.57     19.46 o
   0   2   2     8490.70     8012.39     98.91 o
   1   2   2     1709.35     1752.16     25.91 o
   2   2   2      450.55      446.96      8.11 o
   3   2   2      265.52      267.03      6.16 o
   4   2   2     1877.43     1896.87     34.77 o
   5   2   2      114.80      115.01      4.56 o
   6   2   2     2373.89     2364.71     50.97 o
   7   2   2      516.30      535.59     20.31 o
   8   2   2       76.84       70.51      7.35 o
   9   2   2       31.91       32.45      5.55 o
  -9   3   2       87.46       94.21      8.59 o
  -8   3   2      349.50      329.62     18.97 o
  -7   3   2       20.08       26.76      3.84 o
  -6   3   2      158.88      153.64      4.00 o
  -5   3   2      727.64      705.10     12.40 o
  -4   3   2     5682.99     5779.82     85.16 o
  -3   3   2     1781.99     1725.24     26.12 o
  -2   3   2      677.60      675.52     13.20 o
  -1   3   2      395.33      396.49      9.02 o
   0   3   2      236.48      215.48      5.45 o
   1   3   2      163.39      150.40      3.91 o
   2   3   2      151.81      145.05      4.14 o
   3   3   2      569.07      518.45     10.64 o
   4   3   2      116.90      114.48      4.25 o
   5   3   2       24.82       31.56      4.91 o
   6   3   2      401.76      385.32     11.21 o
   7   3   2       84.77       85.67      4.84 o
   8   3   2      106.32      121.50      8.87 o
   9   3   2       11.64        9.88      6.79 o
  -9   4   2       10.45       22.53      8.45 o
  -8   4   2      108.12      112.87      8.99 o
  -7   4   2      297.83      284.99     12.18 o
  -6   4   2      170.08      163.74      5.09 o
  -5   4   2      758.35      729.17     14.73 o
  -4   4   2      760.44      728.87     13.87 o
  -3   4   2      400.12      396.01      8.77 o
  -2   4   2      356.54      334.38      5.73 o
  -1   4   2     1288.14     1216.33     20.30 o
   0   4   2     1953.65     1945.35     35.58 o
   1   4   2      376.12      356.64      8.49 o
   2   4   2     2628.14     2678.26     51.61 o
   3   4   2     1528.81     1520.31     32.29 o
   4   4   2       88.96       88.37      5.53 o
   5   4   2      386.09      370.99     13.93 o
   6   4   2      630.17      652.71     19.45 o
   7   4   2      257.58      261.53     10.12 o
   8   4   2       47.08       41.25      6.65 o
  -8   5   2      213.55      225.70     14.70 o
  -7   5   2       60.83       55.08      4.39 o
  -6   5   2      196.18      210.95      8.31 o
  -5   5   2       25.26       20.85      2.70 o
  -4   5   2      156.79      150.49      5.24 o
  -3   5   2      128.07      119.46      6.46 o
  -2   5   2       62.43       59.08      2.21 o
  -1   5   2        5.52        5.87      1.51 o
   0   5   2      514.46      518.31     15.09 o
   1   5   2      614.13      619.72     14.74 o
   2   5   2      639.80      631.41     15.76 o
   3   5   2     1105.86     1096.14     26.83 o
   4   5   2      859.02      849.18     22.74 o
   5   5   2      246.90      231.52     10.82 o
   6   5   2      250.19      240.18     11.44 o
   7   5   2      136.30      132.82      9.27 o
  -6   6   2      604.03      623.88     23.87 o
  -5   6   2      114.72      115.89      7.16 o
  -4   6   2       18.50       19.08      4.39 o
  -3   6   2      657.37      622.91     22.26 o
  -2   6   2      422.10      405.37     15.66 o
  -1   6   2      626.28      591.99     21.06 o
   0   6   2      266.84      259.57     11.99 o
   1   6   2      387.37      359.11     24.25 o
   2   6   2        9.13        6.68      3.74 o
   3   6   2       39.27       44.09      5.70 o
   4   6   2      782.59      772.06     22.37 o
   5   6   2       24.08       22.93      3.65 o
   6   6   2        5.88        8.46      3.04 o
  -5   7   2      357.76      367.01     22.32 o
  -4   7   2      135.33      133.72      9.08 o
  -3   7   2      138.37      149.59      9.56 o
  -2   7   2      488.48      469.77     19.98 o
  -1   7   2      458.82      451.51     19.38 o
   0   7   2       82.41       80.14      6.82 o
   1   7   2       53.71       53.67      5.97 o
   2   7   2      204.84      201.88     12.58 o
   3   7   2       58.57       65.80      8.22 o
   4   7   2       98.25      104.84      8.83 o
  -4  -7   3      191.23      215.68     14.98 o
  -3  -7   3        5.41        9.88      5.43 o
  -2  -7   3      416.50      435.49     21.97 o
  -1  -7   3      197.87      194.04     13.74 o
   0  -7   3       95.75      108.38      9.79 o
   1  -7   3      275.42      293.16     17.11 o
   2  -7   3      185.70      201.12     18.21 o
   3  -7   3        2.83        5.16      5.79 o
   4  -7   3       84.58       81.50     14.29 o
  -6  -6   3      363.37      358.10     29.47 o
  -5  -6   3       91.85       95.67      8.30 o
  -4  -6   3      211.48      216.61     12.68 o
  -3  -6   3      292.59      300.23     15.02 o
  -2  -6   3       69.78       75.25     12.40 o
  -1  -6   3       86.51      110.67      7.78 o
   0  -6   3      610.84      627.36     23.88 o
   1  -6   3      177.03      182.32     10.91 o
   2  -6   3       27.43       29.19      4.89 o
   3  -6   3        4.44       12.42      6.75 o
   4  -6   3      101.18      106.34      6.73 o
   5  -6   3       95.56       94.03      8.92 o
   6  -6   3       25.54       28.33      9.19 o
  -8  -5   3       20.87       20.33      7.88 o
  -7  -5   3      160.06      183.43     16.38 o
  -6  -5   3       79.84       84.86      5.17 o
  -5  -5   3       48.57       48.17      5.99 o
  -4  -5   3        7.44        6.54      1.91 o
  -3  -5   3     1020.43     1075.83     38.66 o
  -2  -5   3      285.25      282.56     12.37 o
  -1  -5   3      862.89      877.50     28.61 o
   0  -5   3      998.68     1050.72     33.07 o
   1  -5   3      720.70      733.94     24.41 o
   2  -5   3      276.02      291.71     12.33 o
   3  -5   3       49.26       59.67      5.31 o
   4  -5   3      295.65      298.76     12.56 o
   5  -5   3      221.44      243.66      9.34 o
   6  -5   3      576.92      595.74     18.87 o
   7  -5   3      324.67      337.64     28.67 o
  -9  -4   3        9.12        3.29      3.65 o
  -8  -4   3      343.71      357.87     16.45 o
  -7  -4   3       28.44       25.53      4.12 o
  -6  -4   3       62.46       69.26      5.02 o
  -5  -4   3      540.16      537.50     16.23 o
  -4  -4   3      812.84      791.60     21.78 o
  -3  -4   3      787.39      788.48     35.37 o
  -2  -4   3      393.59      376.82     12.99 o
  -1  -4   3     2719.84     2692.35     68.45 o
   0  -4   3      126.57      131.66      6.35 o
   1  -4   3       86.37       90.59      7.50 o
   2  -4   3      590.60      575.73     15.99 o
   3  -4   3     1634.66     1608.82     42.42 o
   4  -4   3      348.41      351.46      9.74 o
   5  -4   3      170.75      170.56      7.07 o
   6  -4   3       13.32       19.24      4.14 o
   7  -4   3      181.57      189.39     17.46 o
  -9  -3   3        5.68        8.77      7.34 o
  -8  -3   3      794.48      829.65     29.81 o
  -7  -3   3     1710.20     1749.28     54.80 o
  -6  -3   3      269.46      277.02     10.48 o
  -5  -3   3      148.99      143.27      6.71 o
  -4  -3   3       28.40       24.59      5.38 o
  -3  -3   3     1130.38     1142.01     42.67 o
  -2  -3   3      102.59      103.38      6.91 o
  -1  -3   3     1263.45     1347.05     76.01 o
   0  -3   3      892.16      919.92     20.16 o
   1  -3   3       92.06       83.71      3.35 o
   2  -3   3      661.53      658.20      9.36 o
   3  -3   3       21.10       18.12      1.44 o
   4  -3   3        9.80       13.88      2.76 o
   5  -3   3      147.59      143.98      4.69 o
   6  -3   3      116.67      113.45      4.77 o
   7  -3   3      214.37      218.84     11.43 o
   8  -3   3       12.11       13.29      3.10 o
 -10  -2   3       59.76       61.02      7.07 o
  -9  -2   3        9.55       19.48      4.06 o
  -8  -2   3       34.15       40.15      4.63 o
  -7  -2   3      306.09      300.40     12.15 o
  -6  -2   3      497.08      501.75     16.40 o
  -5  -2   3      334.78      335.85     13.97 o
  -4  -2   3     4116.45     4047.58    151.53 o
  -3  -2   3     3853.58     3737.24    117.84 o
  -2  -2   3      818.04      884.56     26.07 o
  -1  -2   3      661.12      687.01     21.30 o
   0  -2   3     2748.75     2793.46     45.69 o
   1  -2   3     1077.19     1119.01     13.33 o
   2  -2   3     2147.65     2062.91     24.30 o
   3  -2   3    10275.77    10215.37    148.20 o
   4  -2   3      948.16      968.26     17.14 o
   5  -2   3      212.13      207.47      6.02 o
   6  -2   3       71.34       71.97      3.68 o
   7  -2   3      198.07      201.68      7.45 o
   8  -2   3       31.17       32.31      4.18 o
   9  -2   3      226.59      245.82     13.28 o
 -10  -1   3       35.22       37.33      8.57 o
  -9  -1   3      140.95      128.26      8.65 o
  -8  -1   3      517.41      492.48     19.63 o
  -7  -1   3      928.82      907.14     50.89 o
  -6  -1   3       25.48       23.74      6.62 o
  -5  -1   3      432.57      406.63     11.89 o
  -4  -1   3     1439.91     1354.39     39.27 o
  -3  -1   3      315.75      300.38     10.16 o
  -2  -1   3      773.27      797.27     20.24 o
  -1  -1   3     5607.20     5652.10     67.46 o
   0  -1   3     6869.19     6938.65     41.02 o
   1  -1   3        1.71        3.90      0.69 o
   2  -1   3      904.84      906.57     11.68 o
   3  -1   3      226.22      231.73      4.64 o
   4  -1   3      786.93      800.41     17.49 o
   5  -1   3       72.53       73.60      3.91 o
   6  -1   3     1078.95     1094.04     30.82 o
   7  -1   3     1243.18     1260.07     29.44 o
   8  -1   3      131.44      141.91      8.99 o
   9  -1   3       39.90       39.75      5.36 o
 -10   0   3      297.25      294.02     16.14 o
  -9   0   3       31.89       39.08     12.72 o
  -8   0   3      122.65      124.63      7.55 o
  -7   0   3       57.17       65.30      5.67 o
  -6   0   3        0.39        2.74      4.13 o
  -5   0   3       21.55       31.97      2.65 o
  -4   0   3     2058.64     1967.57     41.68 o
  -3   0   3      210.76      204.61      3.09 o
  -2   0   3     2012.21     2066.21     24.25 o
  -1   0   3      186.58      186.68      4.33 o
   0   0   3      279.02      291.76      3.05 o
   1   0   3     1988.13     2021.62     33.66 o
   2   0   3     3593.19     3605.17     47.49 o
   3   0   3     2911.01     2926.60     63.47 o
   4   0   3      633.32      631.73     12.85 o
   5   0   3      114.25      121.02      4.90 o
   6   0   3      100.84      110.63      4.54 o
   7   0   3        6.90        9.18      2.03 o
   8   0   3       83.70       91.24      7.09 o
   9   0   3       69.75       74.02      6.91 o
 -10   1   3       35.16       29.83      5.66 o
  -9   1   3      125.79      129.23      8.76 o
  -8   1   3      502.61      513.67     35.71 o
  -7   1   3      924.78      806.29     84.42 o
  -6   1   3       43.71       44.24      3.43 o
  -5   1   3      472.23      420.05     12.09 o
  -4   1   3     1444.74     1415.88     13.44 o
  -3   1   3      300.16      273.13      6.00 o
  -2   1   3      677.83      701.38     11.60 o
  -1   1   3     5575.16     5527.30     63.07 o
   0   1   3     6867.74     7116.19    202.74 o
   1   1   3        0.91        1.41      0.38 o
   2   1   3      909.94      909.46     14.44 o
   3   1   3      238.51      242.60      5.33 o
   4   1   3      799.09      783.53     15.12 o
   5   1   3       93.49       99.64      4.93 o
   6   1   3     1074.20     1074.30     24.42 o
   7   1   3     1224.13     1241.14     29.98 o
   8   1   3      109.78      111.48      8.19 o
   9   1   3       36.60       44.29     11.31 o
 -10   2   3       59.63       63.99      7.40 o
  -9   2   3        5.57       10.88      4.08 o
  -8   2   3       37.40       39.59      4.99 o
  -7   2   3      310.72      323.44     22.78 o
  -6   2   3      532.56      528.39     17.30 o
  -5   2   3      343.17      336.90      8.03 o
  -4   2   3     4136.40     4072.82     51.32 o
  -3   2   3     3832.79     3928.74     43.53 o
  -2   2   3      743.82      766.71      8.84 o
  -1   2   3      655.71      658.13      7.11 o
   0   2   3     2771.35     2942.70     63.59 o
   1   2   3     1131.29     1185.08     27.71 o
   2   2   3     2147.77     2098.53     42.38 o
   3   2   3    10282.36    10264.72    179.95 o
   4   2   3      881.03      876.07     18.55 o
   5   2   3      238.01      225.85      8.34 o
   6   2   3       69.99       73.25      4.44 o
   7   2   3      201.98      213.16      7.94 o
   8   2   3       27.08       38.15      5.00 o
   9   2   3      225.91      228.36     14.22 o
  -9   3   3        5.59       10.74      4.15 o
  -8   3   3      789.91      823.13     32.70 o
  -7   3   3     1705.22     1792.44     58.00 o
  -6   3   3      243.09      235.48      5.30 o
  -5   3   3      154.30      142.75      5.13 o
  -4   3   3       29.33       32.20      1.83 o
  -3   3   3     1182.06     1132.86     15.03 o
  -2   3   3       88.11       99.84      2.12 o
  -1   3   3     1260.98     1238.01     16.22 o
   0   3   3      885.57      893.37     46.56 o
   1   3   3       71.13       64.14      3.60 o
   2   3   3      692.97      677.56     13.65 o
   3   3   3       22.17       23.80      3.68 o
   4   3   3        8.62       10.89      2.24 o
   5   3   3      141.39      138.83      5.57 o
   6   3   3      116.75      110.11      6.59 o
   7   3   3      214.20      206.16     10.44 o
   8   3   3        9.83       15.99      4.57 o
  -9   4   3        9.41       19.18      4.34 o
  -8   4   3      359.87      346.17     22.74 o
  -7   4   3       26.15       29.23      3.00 o
  -6   4   3       55.29       57.95      3.07 o
  -5   4   3      464.05      450.60     10.14 o
  -4   4   3      802.70      767.71     14.70 o
  -3   4   3      801.60      784.78     13.05 o
  -2   4   3      449.34      421.75      7.11 o
  -1   4   3     2760.30     2730.31     50.89 o
   0   4   3      119.21      122.13      4.46 o
   1   4   3       64.04       54.39      5.54 o
   2   4   3      548.54      521.26     13.15 o
   3   4   3     1645.77     1639.67     35.31 o
   4   4   3      298.49      273.21     11.22 o
   5   4   3      195.58      187.24      8.30 o
   6   4   3       13.15       15.81      6.56 o
   7   4   3      192.09      178.93     15.26 o
   8   4   3       18.12       25.15      5.78 o
  -8   5   3       19.23       27.57      5.45 o
  -7   5   3      163.16      159.71      8.05 o
  -6   5   3       54.09       52.70      3.35 o
  -5   5   3       58.47       59.43      3.60 o
  -4   5   3        7.23        8.03      1.72 o
  -3   5   3     1077.39     1046.71     18.38 o
  -2   5   3      281.90      274.13      7.51 o
  -1   5   3      866.46      815.24     18.56 o
   0   5   3      970.77     1002.11     34.85 o
   1   5   3      684.46      726.78     33.41 o
   2   5   3      296.33      288.81      8.85 o
   3   5   3       52.76       57.18      4.02 o
   4   5   3      297.44      287.57     12.39 o
   5   5   3      224.04      223.44     13.93 o
   6   5   3      575.49      549.26     22.69 o
   7   5   3      320.65      298.12     15.12 o
  -6   6   3      382.87      365.83     15.64 o
  -5   6   3       87.52       82.50      6.56 o
  -4   6   3      220.47      217.67     10.01 o
  -3   6   3      267.07      249.22     13.63 o
  -2   6   3       50.94       52.38      5.36 o
  -1   6   3       92.78      101.19      6.75 o
   0   6   3      627.74      619.31     17.02 o
   1   6   3      210.87      205.71     10.40 o
   2   6   3       28.46       31.73      3.39 o
   3   6   3       12.21       14.03      2.85 o
   4   6   3       75.12       67.39      5.24 o
   5   6   3      110.20      106.42      7.63 o
   6   6   3       25.74       33.43      5.02 o
  -4   7   3      191.36      187.23     11.14 o
  -3   7   3        5.13       19.03      4.09 o
  -2   7   3      389.30      381.99     17.80 o
  -1   7   3      186.81      182.41     11.25 o
   0   7   3       93.95      105.18      7.93 o
   1   7   3      275.10      263.24     16.74 o
   2   7   3      199.92      200.80     12.48 o
   3   7   3        2.85        3.50      3.27 o
   4   7   3       93.26       97.18      9.66 o
  -4  -7   4       70.61       77.29      9.45 o
  -3  -7   4      171.99      169.70     12.55 o
  -2  -7   4      193.56      204.41     13.26 o
  -1  -7   4       81.89       93.37      9.55 o
   0  -7   4       55.92       63.13      7.16 o
   1  -7   4      380.91      362.84     18.96 o
   2  -7   4       84.65       82.20     12.76 o
   3  -7   4      108.16      112.85     17.01 o
  -6  -6   4      113.50      119.61     10.14 o
  -5  -6   4      100.32       96.98      9.13 o
  -4  -6   4        1.02        2.63      3.26 o
  -3  -6   4      240.38      250.16     15.07 o
  -2  -6   4       10.04       20.96      4.22 o
  -1  -6   4       11.63       14.97      3.83 o
   0  -6   4       67.25       67.20      5.93 o
   1  -6   4       11.44       18.91      5.27 o
   2  -6   4      442.68      432.31     18.78 o
   3  -6   4       20.41       30.34      4.35 o
   4  -6   4       61.93       75.51     11.98 o
   5  -6   4      101.86      106.91      8.41 o
  -8  -5   4       30.81       25.41      8.99 o
  -7  -5   4      260.07      252.70     19.99 o
  -6  -5   4       92.17       97.97      7.10 o
  -5  -5   4      496.45      490.95     22.59 o
  -4  -5   4      930.57      943.34     33.60 o
  -3  -5   4      746.79      757.67     26.28 o
  -2  -5   4      279.13      280.68     12.44 o
  -1  -5   4      151.42      147.35     11.15 o
   0  -5   4      222.84      227.81     12.26 o
   1  -5   4      613.26      642.71     25.25 o
   2  -5   4      587.80      599.55     23.32 o
   3  -5   4      733.01      721.57     22.91 o
   4  -5   4      394.83      394.27     12.42 o
   5  -5   4      106.05      115.88      6.45 o
   6  -5   4      191.13      179.14     11.11 o
   7  -5   4       35.69       23.27      9.03 o
  -9  -4   4       83.59       81.94      7.22 o
  -8  -4   4      197.12      205.31     23.64 o
  -7  -4   4      301.66      309.60     14.27 o
  -6  -4   4      165.90      161.42      9.21 o
  -5  -4   4      665.60      642.58     20.44 o
  -4  -4   4      100.37      106.68     10.02 o
  -3  -4   4      204.37      216.42     14.19 o
  -2  -4   4      192.39      184.21      7.38 o
  -1  -4   4     1047.84     1092.99     29.55 o
   0  -4   4     1338.53     1343.78     34.78 o
   1  -4   4      216.30      226.11      7.74 o
   2  -4   4       37.72       30.09      3.10 o
   3  -4   4      192.91      195.28      6.19 o
   4  -4   4      643.40      655.88     16.55 o
   5  -4   4      178.88      172.49      6.68 o
   6  -4   4      351.92      368.70     12.15 o
   7  -4   4      243.84      250.53     12.65 o
  -9  -3   4        2.92        4.98      3.41 o
  -8  -3   4       16.75       32.58     12.41 o
  -7  -3   4      263.48      266.99     12.24 o
  -6  -3   4       83.86       88.70      6.27 o
  -5  -3   4      172.86      180.59      7.44 o
  -4  -3   4      986.04      990.72     40.99 o
  -2  -3   4       28.66       24.04      4.16 o
  -1  -3   4      206.05      217.84      6.57 o
   0  -3   4      381.88      377.50      9.40 o
   1  -3   4       13.99       10.82      1.54 o
   2  -3   4      115.45      120.85      2.68 o
   3  -3   4      463.14      451.81      7.78 o
   4  -3   4      143.04      148.47      3.89 o
   5  -3   4       63.15       62.78      3.34 o
   6  -3   4      167.37      158.22     11.11 o
   7  -3   4       91.57       88.94      5.26 o
   8  -3   4       26.08       24.14      6.29 o
 -10  -2   4       58.98       68.98      7.43 o
  -9  -2   4       57.82       69.13      9.80 o
  -8  -2   4      336.45      329.79     14.87 o
  -7  -2   4     1469.78     1451.97     47.36 o
  -6  -2   4      401.51      409.14     13.39 o
  -5  -2   4      222.83      219.96      8.20 o
  -4  -2   4      168.64      186.65      9.90 o
  -3  -2   4     1300.72     1294.56     44.05 o
  -2  -2   4      902.41      880.64     28.96 o
  -1  -2   4    10094.13    10180.01    170.43 o
   0  -2   4     8551.08     8562.44     93.31 o
   1  -2   4      855.76      886.38     11.42 o
   2  -2   4      790.54      782.17     10.12 o
   3  -2   4      473.47      482.84      7.76 o
   4  -2   4      224.29      226.98      6.14 o
   5  -2   4      466.22      477.45     11.03 o
   6  -2   4     1551.35     1574.06     35.91 o
   7  -2   4      331.89      327.27     10.51 o
   8  -2   4       39.00       45.99      5.14 o
   9  -2   4      120.45      113.46     14.62 o
 -10  -1   4      121.15      122.49      9.69 o
  -9  -1   4       86.06       96.37      7.81 o
  -8  -1   4      366.79      403.09     51.16 o
  -7  -1   4      258.42      276.40     11.03 o
  -6  -1   4      391.50      388.93     21.60 o
  -5  -1   4      758.32      752.44     11.38 o
  -4  -1   4     4976.87     4998.46     73.47 o
  -3  -1   4      884.78      881.66     16.07 o
  -2  -1   4      597.11      591.92      9.36 o
  -1  -1   4      832.30      877.03     16.18 o
   0  -1   4      597.35      613.72      9.67 o
   1  -1   4      121.33      112.85      2.69 o
   2  -1   4     2760.26     2701.44     30.25 o
   3  -1   4     2104.61     2035.09     31.20 o
   4  -1   4      852.59      869.19     16.95 o
   5  -1   4      273.63      266.97      7.20 o
   6  -1   4      162.67      152.53      5.86 o
   7  -1   4      284.12      281.91      9.21 o
   8  -1   4       23.26       27.08      5.91 o
   9  -1   4       20.18       26.47      5.14 o
 -10   0   4        6.69        4.80      3.62 o
  -9   0   4       42.49       37.21      7.65 o
  -8   0   4      151.87      162.32      8.81 o
  -7   0   4      932.53      930.93     59.67 o
  -6   0   4      171.84      168.74      7.56 o
  -5   0   4       68.51       68.09      3.87 o
  -4   0   4       15.28       13.48      1.03 o
  -3   0   4        4.71        7.38      0.85 o
  -2   0   4     4249.50     4412.16     58.93 o
  -1   0   4      118.27       98.85      3.24 o
   0   0   4      167.05      204.63      3.28 o
   1   0   4     1341.54     1362.29     24.63 o
   2   0   4      118.20      133.88      5.33 o
   3   0   4        4.59        9.58      2.38 o
   4   0   4      261.33      268.76      6.45 o
   5   0   4      119.94      109.09      4.19 o
   6   0   4      747.58      758.85     18.18 o
   7   0   4      126.67      128.29      5.84 o
   8   0   4       16.38       28.13      5.73 o
   9   0   4       17.41       23.68      5.06 o
 -10   1   4      117.31      132.55      9.85 o
  -9   1   4      104.97       88.95     14.35 o
  -8   1   4      383.98      371.00     16.23 o
  -7   1   4      242.60      258.79     11.15 o
  -6   1   4      350.45      340.76     12.25 o
  -5   1   4      705.30      713.89     33.23 o
  -4   1   4     4985.01     4977.15     64.25 o
  -3   1   4      927.15      896.85     11.53 o
  -2   1   4      645.78      634.86      9.39 o
  -1   1   4      856.27      880.90     16.70 o
   0   1   4      603.05      649.77     28.94 o
   1   1   4      134.63      127.74      5.18 o
   2   1   4     2757.67     2787.14     57.34 o
   3   1   4     2079.49     1994.13     35.60 o
   4   1   4      827.58      850.15     17.76 o
   5   1   4      245.28      241.04      7.23 o
   6   1   4      162.04      152.21      5.70 o
   7   1   4      302.55      303.97      9.90 o
   8   1   4       33.30       31.78      7.63 o
   9   1   4       20.79       30.78      6.81 o
 -10   2   4       67.11       62.88      7.72 o
  -9   2   4       65.90       62.46      8.15 o
  -8   2   4      344.82      353.94     18.95 o
  -7   2   4     1470.95     1458.91     46.27 o
  -6   2   4      374.88      355.34     12.68 o
  -5   2   4      236.05      228.12      5.20 o
  -4   2   4      172.57      163.04      3.24 o
  -3   2   4     1320.41     1322.46     16.23 o
  -2   2   4      871.91      875.25     10.56 o
  -1   2   4    10086.07    10000.65    126.51 o
   0   2   4     8542.89     8800.43    175.33 o
   1   2   4      865.53      821.71     40.82 o
   2   2   4      818.59      777.90     19.03 o
   3   2   4      458.89      440.04     13.43 o
   4   2   4      237.93      232.34      8.16 o
   5   2   4      440.05      445.95     12.15 o
   6   2   4     1564.82     1641.34     70.53 o
   7   2   4      336.42      337.22     11.61 o
   8   2   4       49.84       61.75      6.44 o
   9   2   4      124.03      128.95     10.48 o
  -9   3   4        6.79       11.93      4.06 o
  -8   3   4       18.50       22.45      4.64 o
  -7   3   4      276.44      266.15     12.42 o
  -6   3   4      103.69      103.30      3.06 o
  -5   3   4      172.07      169.78      4.17 o
  -4   3   4      991.97      981.37     14.36 o
  -3   3   4      136.34      139.62      3.08 o
  -2   3   4       34.60       30.33      1.35 o
  -1   3   4      213.82      209.20      3.62 o
   0   3   4      407.08      404.79      9.86 o
   1   3   4       17.93       21.44      2.23 o
   2   3   4       96.46       99.77      5.21 o
   3   3   4      467.83      448.83     14.15 o
   4   3   4      143.02      137.47      6.78 o
   5   3   4       76.32       82.20      5.00 o
   6   3   4      168.34      164.13      7.27 o
   7   3   4       94.15      108.57      8.09 o
   8   3   4       21.85       23.38      5.44 o
  -9   4   4       73.54       64.44      8.01 o
  -8   4   4      179.73      202.78     13.17 o
  -7   4   4      293.72      288.68      9.81 o
  -6   4   4      159.33      162.65      5.04 o
  -5   4   4      708.80      669.87     13.66 o
  -4   4   4       97.24       98.77      3.11 o
  -3   4   4      224.93      217.78      4.93 o
  -2   4   4      160.27      151.49      3.55 o
  -1   4   4     1051.90     1049.66     22.59 o
   0   4   4     1308.53     1331.16     61.17 o
   1   4   4      176.26      185.03      6.14 o
   2   4   4       43.86       39.89      2.90 o
   3   4   4      198.94      191.01      8.59 o
   4   4   4      700.18      666.63     21.40 o
   5   4   4      162.34      159.06      8.39 o
   6   4   4      349.07      358.11     15.82 o
   7   4   4      214.05      210.72     12.46 o
  -8   5   4       34.95       33.72      9.82 o
  -7   5   4      270.10      268.70     15.46 o
  -6   5   4      112.31      120.79      5.07 o
  -5   5   4      492.25      488.57     13.05 o
  -4   5   4      929.88      944.10     21.61 o
  -3   5   4      702.48      685.89     13.45 o
  -2   5   4      285.73      292.54      8.57 o
  -1   5   4      157.52      166.72      5.80 o
   0   5   4      245.42      236.02     17.41 o
   1   5   4      617.47      626.32     17.42 o
   2   5   4      558.72      582.73     16.43 o
   3   5   4      740.99      720.40     24.03 o
   4   5   4      393.61      391.53     16.45 o
   5   5   4      119.80      116.90      7.75 o
   6   5   4      191.06      181.77     10.60 o
   7   5   4       41.49       39.02      5.42 o
  -6   6   4      106.09      101.09     11.74 o
  -5   6   4      114.39      120.21      6.95 o
  -4   6   4        0.73        2.64      2.31 o
  -3   6   4      263.03      261.28     11.75 o
  -2   6   4        4.01        9.11      3.52 o
  -1   6   4       16.19       18.87      2.67 o
   0   6   4       65.83       68.48      4.60 o
   1   6   4       12.21       15.91      3.81 o
   2   6   4      462.44      455.55     14.94 o
   3   6   4       19.05       24.74      3.58 o
   4   6   4       76.33       80.86     10.19 o
   5   6   4       87.43       82.57      7.87 o
  -4   7   4       66.47       61.89      6.78 o
  -3   7   4      168.28      171.71     10.50 o
  -2   7   4      212.20      214.21     12.52 o
  -1   7   4       84.90       99.08      7.76 o
   0   7   4       64.74       75.20      7.32 o
   1   7   4      387.90      383.28     20.24 o
   2   7   4       76.67       74.77      7.23 o
   3   7   4      105.03      111.70      8.96 o
  -4  -7   5       29.01       45.09     12.76 o
  -3  -7   5       71.19       74.83      9.78 o
  -2  -7   5      198.74      186.52     13.03 o
  -1  -7   5      191.26      191.81     12.27 o
   0  -7   5      108.76       94.59     13.05 o
   1  -7   5      214.35      238.91     21.24 o
   2  -7   5       13.25       24.56      7.76 o
  -6  -6   5       22.31       20.15      5.68 o
  -5  -6   5       20.01       33.38      8.37 o
  -4  -6   5        6.24        6.45      4.41 o
  -3  -6   5       50.16       41.21      6.21 o
  -2  -6   5      440.22      443.60     20.40 o
  -1  -6   5      397.43      435.06     18.53 o
   0  -6   5        5.00       10.35      4.24 o
   1  -6   5       82.39       84.27      9.47 o
   2  -6   5      223.78      274.58     21.81 o
   3  -6   5      135.09      137.20     10.35 o
   4  -6   5       80.07       86.57     16.64 o
   5  -6   5      278.19      260.49     16.29 o
  -8  -5   5      378.69      399.21     31.74 o
  -7  -5   5      636.88      645.29     26.10 o
  -6  -5   5      269.88      260.46     13.26 o
  -5  -5   5      362.65      352.60     15.14 o
  -4  -5   5       79.62       70.54      6.67 o
  -3  -5   5      113.20      115.83      7.57 o
  -2  -5   5      943.42      957.44     31.73 o
  -1  -5   5     1447.90     1489.13     45.34 o
   0  -5   5      492.45      513.38     17.33 o
   1  -5   5      388.40      387.26     13.65 o
   2  -5   5      578.55      585.59     25.23 o
   3  -5   5        7.47       13.45      4.79 o
   4  -5   5       20.98       29.43      8.28 o
   5  -5   5       37.62       39.47      8.67 o
   6  -5   5       44.53       54.45      9.18 o
  -8  -4   5      168.81      188.49     29.32 o
  -7  -4   5       64.32       74.06     12.85 o
  -6  -4   5       64.08       70.60      7.11 o
  -5  -4   5      363.26      377.88     13.71 o
  -4  -4   5      925.92      972.67     46.43 o
  -3  -4   5      972.12      947.54     42.81 o
  -2  -4   5       37.42       35.61      3.74 o
  -1  -4   5      338.47      342.49     11.28 o
   0  -4   5     1866.85     1900.04     46.31 o
   1  -4   5      227.90      221.69      7.39 o
   2  -4   5      680.93      652.22     14.60 o
   3  -4   5      752.38      756.33     16.92 o
   4  -4   5      637.45      633.27     15.37 o
   5  -4   5       47.79       50.46      5.43 o
   6  -4   5       68.75       70.16      6.61 o
   7  -4   5      234.75      244.84     19.66 o
  -9  -3   5       27.17       28.90      5.09 o
  -8  -3   5      301.87      275.06     24.73 o
  -7  -3   5       65.18       61.26      5.34 o
  -6  -3   5      168.90      178.09     12.09 o
  -5  -3   5      134.68      142.31      6.90 o
  -4  -3   5      244.42      264.69     15.05 o
  -3  -3   5      150.82      155.91     10.34 o
  -2  -3   5        4.61       15.92      3.01 o
  -1  -3   5      457.31      477.95     11.56 o
   0  -3   5      186.01      192.20      3.44 o
   1  -3   5       30.69       33.93      1.28 o
   2  -3   5      408.35      406.03      7.79 o
   3  -3   5      113.87      114.68      3.02 o
   4  -3   5      164.43      162.73      4.32 o
   5  -3   5      271.29      275.74      6.83 o
   6  -3   5      950.10      935.85     20.33 o
   7  -3   5      282.45      268.15     11.94 o
 -10  -2   5       45.30       46.82      6.86 o
  -9  -2   5       93.97       91.54      7.55 o
  -8  -2   5       41.77       46.61      5.06 o
  -7  -2   5      178.75      187.57      9.83 o
  -6  -2   5       66.06       74.78      7.60 o
  -5  -2   5     1221.44     1186.06     22.30 o
  -4  -2   5     4672.25     4622.67    169.53 o
  -3  -2   5     1607.65     1624.59     45.36 o
  -2  -2   5     1677.79     1703.14     36.88 o
  -1  -2   5      669.13      694.50     12.17 o
   0  -2   5      669.62      677.87      7.78 o
   1  -2   5      552.97      564.22     10.52 o
   2  -2   5     2000.02     1921.24     21.83 o
   3  -2   5     3015.10     3020.88     41.87 o
   4  -2   5       79.59       74.51      2.66 o
   5  -2   5      542.59      547.09     12.77 o
   6  -2   5      226.84      240.97      9.16 o
   7  -2   5       14.29       19.33      2.97 o
   8  -2   5       34.13       35.70      7.07 o
 -10  -1   5       31.61       33.10     10.45 o
  -9  -1   5      131.56      137.94      9.83 o
  -8  -1   5     1722.27     1883.99    197.09 o
  -7  -1   5      765.27      765.06     26.02 o
  -6  -1   5      161.49      159.51     11.28 o
  -5  -1   5      641.78      644.11     15.37 o
  -4  -1   5      167.20      175.34      5.97 o
  -3  -1   5       52.42       51.71      3.03 o
  -2  -1   5     1853.71     1922.91     30.16 o
  -1  -1   5     3673.47     3642.10     56.06 o
   0  -1   5     2499.97     2578.77     39.91 o
   1  -1   5      304.04      304.78      6.11 o
   2  -1   5      187.52      184.39      2.87 o
   3  -1   5      647.97      622.38     10.79 o
   4  -1   5      207.96      202.15      5.34 o
   5  -1   5       21.47       27.74      3.01 o
   6  -1   5      754.55      751.34     18.82 o
   7  -1   5       79.89       82.38      4.44 o
   8  -1   5       28.61       33.80      4.54 o
 -10   0   5        0.39        1.60      3.23 o
  -9   0   5        0.11        2.71      2.79 o
  -8   0   5        4.91        3.86      2.78 o
  -7   0   5      145.28      137.43      7.61 o
  -6   0   5      136.00      132.98      6.46 o
  -5   0   5        3.85        8.37      3.91 o
  -4   0   5      747.22      724.83     11.41 o
  -3   0   5      190.22      191.71      4.40 o
  -2   0   5      313.84      310.95      5.80 o
  -1   0   5       78.89       89.17      2.29 o
   0   0   5        7.14       12.92      1.00 o
   1   0   5      432.36      409.51     17.48 o
   2   0   5      244.61      228.96      4.78 o
   3   0   5     2386.23     2484.52     42.53 o
   4   0   5       26.81       32.48      2.21 o
   5   0   5       33.63       36.75      2.94 o
   6   0   5       47.21       46.87      4.39 o
   7   0   5      179.75      183.25      7.41 o
   8   0   5        2.90      145.32     82.35 o
   9   0   5      574.44      596.66     31.47 o
 -10   1   5       27.53       28.58      5.59 o
  -9   1   5      105.88      119.45     16.35 o
  -8   1   5     1714.84     1653.67     58.14 o
  -7   1   5      770.60      780.49     25.91 o
  -6   1   5      188.23      183.75      8.01 o
  -5   1   5      673.25      631.90     14.60 o
  -4   1   5      158.69      155.75      3.31 o
  -3   1   5       35.59       35.75      1.74 o
  -2   1   5     1850.96     1901.06     28.77 o
  -1   1   5     3695.81     3656.99     53.96 o
   0   1   5     2483.21     2579.49     54.83 o
   1   1   5      279.87      254.70     12.34 o
   2   1   5      187.86      185.26      6.50 o
   3   1   5      665.02      650.86     17.68 o
   4   1   5      234.02      228.94      6.30 o
   5   1   5       30.14       29.28      2.63 o
   6   1   5      757.25      750.04     19.49 o
   7   1   5       69.05       70.61      4.64 o
   8   1   5       24.14       24.00      3.81 o
 -10   2   5       43.56       47.01      6.77 o
  -9   2   5       88.60       88.16      8.52 o
  -8   2   5       44.13       47.78      8.83 o
  -7   2   5      185.18      183.35     12.73 o
  -6   2   5       67.22       75.38      5.15 o
  -5   2   5     1197.66     1156.92     22.39 o
  -4   2   5     4678.37     4611.98     68.26 o
  -3   2   5     1573.76     1598.46     23.73 o
  -2   2   5     1770.31     1785.03     28.74 o
  -1   2   5      681.90      688.75     11.37 o
   0   2   5      637.14      648.86     16.49 o
   1   2   5      491.23      518.19     14.22 o
   2   2   5     1984.38     1937.30     46.95 o
   3   2   5     3045.23     3089.37     76.64 o
   4   2   5       99.96      105.52      5.34 o
   5   2   5      564.44      541.96     14.66 o
   6   2   5      225.03      232.47      8.60 o
   7   2   5       17.60       23.05      3.16 o
   8   2   5       26.63       37.75      5.59 o
  -9   3   5       20.87       29.19      5.69 o
  -8   3   5      308.75      303.79     14.63 o
  -7   3   5       48.70       53.29      5.38 o
  -6   3   5      158.70      156.72      4.19 o
  -5   3   5      148.25      147.16      3.93 o
  -4   3   5      253.59      258.70      5.98 o
  -3   3   5      170.86      168.08      4.12 o
  -2   3   5        1.16        4.36      0.89 o
  -1   3   5      472.17      452.66      7.57 o
   0   3   5      153.54      168.25      7.23 o
   1   3   5       29.29       31.38      5.79 o
   2   3   5      424.46      413.26     17.86 o
   3   3   5      121.52      120.76      6.05 o
   4   3   5      166.71      170.90      7.92 o
   5   3   5      255.07      252.44     11.92 o
   6   3   5      949.38      922.70     32.69 o
   7   3   5      275.43      252.56     12.73 o
   8   3   5       26.34       40.00      6.91 o
  -8   4   5      175.60      190.71     11.67 o
  -7   4   5       71.20       72.92      6.62 o
  -6   4   5       71.00       71.16      3.24 o
  -5   4   5      360.69      358.26      8.74 o
  -4   4   5      935.56      924.14     16.03 o
  -3   4   5      894.55      870.00     15.56 o
  -2   4   5       39.18       35.39      1.73 o
  -1   4   5      334.19      335.11      9.61 o
   0   4   5     1930.44     1903.26     41.41 o
   1   4   5      275.05      264.70     18.94 o
   2   4   5      690.56      629.96     20.37 o
   3   4   5      718.15      722.17     24.26 o
   4   4   5      569.19      560.38     20.96 o
   5   4   5       40.64       45.83      4.93 o
   6   4   5       69.32       81.07     10.67 o
   7   4   5      257.65      255.22     13.53 o
  -8   5   5      380.42      363.71     32.92 o
  -7   5   5      621.22      625.91     27.36 o
  -6   5   5      258.21      263.87      8.16 o
  -5   5   5      379.08      378.99     10.29 o
  -4   5   5       83.19       74.94      4.54 o
  -3   5   5      114.83      111.41      5.35 o
  -2   5   5      922.47      933.11     23.06 o
  -1   5   5     1449.77     1458.95     35.40 o
   0   5   5      468.65      496.71     16.71 o
   1   5   5      402.87      400.76     12.65 o
   2   5   5      599.42      593.49     21.03 o
   3   5   5        6.39        2.05      3.10 o
   4   5   5       21.62       25.29      4.39 o
   5   5   5       25.94       35.11     13.58 o
   6   5   5       54.05       57.70     10.24 o
  -6   6   5       23.66       25.49      5.45 o
  -5   6   5       10.63       11.63      3.73 o
  -4   6   5       16.61       21.46      4.61 o
  -3   6   5       38.20       36.18      3.65 o
  -2   6   5      472.95      466.80     14.52 o
  -1   6   5      401.91      388.92     13.55 o
   0   6   5        7.27        6.67      2.49 o
   1   6   5       58.11       51.28      4.85 o
   2   6   5      217.53      212.24      9.95 o
   3   6   5      140.83      148.15      9.25 o
   4   6   5       82.85       95.50      8.39 o
   5   6   5      293.68      283.71     18.17 o
  -4   7   5       30.59       37.87      9.09 o
  -3   7   5       83.06       84.39      7.40 o
  -2   7   5      195.50      189.79     11.51 o
  -1   7   5      196.72      205.60     11.82 o
   0   7   5       81.86       79.48      7.45 o
   1   7   5      208.67      193.24     13.16 o
   2   7   5       11.59       16.36      9.79 o
  -3  -7   6      102.25      118.74     15.57 o
  -2  -7   6        5.74       25.93      7.82 o
  -1  -7   6      107.10      127.99     16.05 o
   0  -7   6      321.95      368.89     33.13 o
   1  -7   6      257.32      249.74     25.98 o
  -6  -6   6       16.07       26.78      5.93 o
  -5  -6   6      248.02      240.39     14.60 o
  -4  -6   6       94.34       98.13      7.89 o
  -3  -6   6       27.93       27.25      5.59 o
  -2  -6   6      221.39      218.20     11.37 o
  -1  -6   6      149.03      148.30      9.73 o
   0  -6   6      443.52      485.28     32.34 o
   1  -6   6      167.90      193.74     19.88 o
   2  -6   6      644.27      676.12     30.72 o
   3  -6   6       38.74       39.03      6.13 o
   4  -6   6      154.90      153.25     11.32 o
  -7  -5   6      124.68      127.99      9.51 o
  -6  -5   6      242.24      238.15     12.32 o
  -5  -5   6      830.83      832.51     48.63 o
  -4  -5   6     1296.45     1321.49     51.31 o
  -3  -5   6      261.49      274.38     13.15 o
  -2  -5   6      399.56      400.26     15.82 o
  -1  -5   6      312.49      348.68     15.70 o
   0  -5   6       31.65       39.12      3.67 o
   1  -5   6      220.16      232.14     12.72 o
   2  -5   6       98.93       99.41      7.69 o
   3  -5   6       55.10       59.47      6.20 o
   4  -5   6       36.02       26.77      6.25 o
   5  -5   6      237.78      216.40     13.07 o
   6  -5   6        0.27        0.22      2.80 o
  -8  -4   6      326.02      349.62     19.30 o
  -7  -4   6      332.64      349.19     28.53 o
  -6  -4   6      111.75      114.83      7.22 o
  -5  -4   6       42.82       35.61      7.99 o
  -4  -4   6      486.68      489.00     29.26 o
  -3  -4   6     1500.97     1533.05     70.06 o
  -2  -4   6      183.32      190.71      8.01 o
  -1  -4   6     1265.59     1276.29     32.95 o
   0  -4   6     1083.30     1103.31     22.72 o
   1  -4   6      493.29      470.64     16.90 o
   2  -4   6       61.39       60.70      5.47 o
   3  -4   6      986.99      984.16     33.30 o
   4  -4   6       85.80       86.01      7.02 o
   5  -4   6      129.07      135.12      8.77 o
   6  -4   6      277.34      275.88     14.32 o
   7  -4   6       85.73       89.15      8.33 o
  -9  -3   6      107.05      106.91      9.08 o
  -8  -3   6       23.46       24.65      4.47 o
  -7  -3   6      125.61      137.62     20.82 o
  -6  -3   6      193.50      190.76      6.35 o
  -5  -3   6       97.98       88.05      9.96 o
  -4  -3   6      304.19      305.49     16.96 o
  -3  -3   6       76.81       75.83      4.30 o
  -2  -3   6       97.16       94.67      5.11 o
  -1  -3   6      132.66      139.21      3.24 o
   0  -3   6      262.70      257.21      6.62 o
   1  -3   6      237.78      257.92      6.76 o
   2  -3   6     1387.12     1356.50     32.75 o
   3  -3   6     1360.25     1341.80     28.70 o
   4  -3   6      367.60      343.45      9.76 o
   5  -3   6      219.85      214.57      7.91 o
   6  -3   6       70.73       75.03      5.00 o
   7  -3   6      197.40      191.56     11.10 o
 -10  -2   6        8.74       14.89     11.45 o
  -9  -2   6       84.64       69.77      6.92 o
  -8  -2   6      713.91      803.21    108.47 o
  -7  -2   6      730.88      753.61     39.69 o
  -6  -2   6      103.65      101.66      4.00 o
  -5  -2   6      552.17      572.44     15.00 o
  -4  -2   6      586.42      613.85     15.90 o
  -3  -2   6      194.35      196.93      6.38 o
  -2  -2   6      567.82      569.45     11.01 o
  -1  -2   6     3590.10     3556.78     61.50 o
   0  -2   6      418.96      427.64      9.15 o
   1  -2   6      571.28      554.04     22.78 o
   2  -2   6     1274.84     1293.68     25.59 o
   3  -2   6      123.61      118.94      4.74 o
   4  -2   6      170.27      171.09      4.16 o
   5  -2   6       28.54       25.02      4.14 o
   6  -2   6      332.11      358.71     14.71 o
   7  -2   6       31.06       30.21      6.35 o
   8  -2   6        5.14       10.11      5.08 o
 -10  -1   6       72.80       79.53      7.87 o
  -9  -1   6       47.25       48.48      5.99 o
  -8  -1   6       34.76       44.01      5.64 o
  -7  -1   6      216.86      214.37     10.62 o
  -6  -1   6       14.53       19.22      3.53 o
  -5  -1   6     2493.76     2540.63     45.38 o
  -4  -1   6     2863.87     3001.68    106.17 o
  -3  -1   6       77.06       71.15      2.68 o
  -2  -1   6      781.31      813.49     14.88 o
  -1  -1   6      159.43      149.52      3.91 o
   0  -1   6     1165.00     1214.22     24.55 o
   1  -1   6       52.80       57.34      2.81 o
   2  -1   6     1029.50     1015.88     19.13 o
   3  -1   6      847.74      864.61     13.12 o
   4  -1   6       70.99       65.53      2.96 o
   5  -1   6       60.87       56.97      3.28 o
   6  -1   6       24.21       29.91      3.46 o
   7  -1   6       10.78       11.46      3.56 o
   8  -1   6        4.26        5.57      4.67 o
 -10   0   6        2.25        0.00      2.58 o
  -9   0   6        5.04       13.31      9.79 o
  -8   0   6      211.33      215.86     10.74 o
  -7   0   6      130.81      119.57      7.11 o
  -6   0   6       43.07       40.14      3.81 o
  -5   0   6       42.31       37.92      1.73 o
  -4   0   6      270.78      265.02      5.82 o
  -3   0   6       94.78       97.34      3.16 o
  -2   0   6      146.92      165.71      4.29 o
  -1   0   6     9106.83     9211.10    139.78 o
   0   0   6      979.70      988.51     21.55 o
   1   0   6       44.28       47.57      2.28 o
   2   0   6      100.96      108.78      4.98 o
   3   0   6      845.43      843.54     24.14 o
   4   0   6      262.28      265.04      7.12 o
   5   0   6      869.16      858.14     20.96 o
   6   0   6     1723.40     1780.92     42.51 o
   7   0   6      194.52      182.93      7.44 o
   8   0   6        0.63        0.00      2.49 o
 -10   1   6       68.55       79.88      8.27 o
  -9   1   6       57.40       63.07      6.67 o
  -8   1   6       35.89       52.95      5.64 o
  -7   1   6      222.50      212.32     17.82 o
  -6   1   6       27.91       31.45      3.43 o
  -5   1   6     2503.95     2497.88     40.13 o
  -4   1   6     2859.67     2842.15     42.95 o
  -3   1   6       63.37       59.63      3.93 o
  -2   1   6      763.94      814.01     32.60 o
  -1   1   6      162.84      147.70      3.14 o
   0   1   6     1188.81     1214.79     29.50 o
   1   1   6       75.87       77.69      3.86 o
   2   1   6     1038.52     1023.79     26.90 o
   3   1   6      847.29      840.35     24.36 o
   4   1   6       53.27       47.63      4.93 o
   5   1   6       69.32       76.39      3.77 o
   6   1   6       25.07       28.33      3.32 o
   7   1   6       11.39       12.16      2.64 o
   8   1   6        3.98        4.30      3.34 o
 -10   2   6        9.46       11.45      5.11 o
  -9   2   6       81.12       69.45      7.24 o
  -8   2   6      707.56      712.61     29.25 o
  -7   2   6      722.11      683.72     24.90 o
  -6   2   6      113.77      108.67      7.95 o
  -5   2   6      569.69      558.86     12.89 o
  -4   2   6      565.48      572.97     10.71 o
  -3   2   6      184.80      179.89      4.26 o
  -2   2   6      460.26      467.56      9.47 o
  -1   2   6     3604.64     3596.90     54.02 o
   0   2   6      451.62      446.03     12.88 o
   1   2   6      631.71      637.76     18.32 o
   2   2   6     1289.00     1245.92     33.98 o
   3   2   6      116.42      133.08     24.34 o
   4   2   6      151.20      143.51      9.94 o
   5   2   6       20.91       23.11      5.03 o
   6   2   6      344.48      353.57     14.90 o
   7   2   6       22.21       18.92      3.24 o
   8   2   6        7.97       15.33      6.22 o
  -9   3   6      119.67      119.05     18.22 o
  -8   3   6       24.65       28.74      6.99 o
  -7   3   6      137.83      152.42     10.95 o
  -6   3   6      183.16      177.70      8.62 o
  -5   3   6       93.70       86.51      3.99 o
  -4   3   6      287.17      289.22      6.69 o
  -3   3   6       76.33       69.09      2.67 o
  -2   3   6       98.06       97.08      2.83 o
  -1   3   6      130.63      127.99      6.23 o
   0   3   6      288.38      289.02      9.81 o
   1   3   6      223.94      225.02     13.59 o
   2   3   6     1387.08     1334.44     41.93 o
   3   3   6     1354.85     1319.42     40.10 o
   4   3   6      339.89      310.70     13.58 o
   5   3   6      232.19      231.71     15.34 o
   6   3   6       76.16       88.28      9.18 o
   7   3   6      201.24      205.26     19.18 o
  -8   4   6      331.99      350.03     17.54 o
  -7   4   6      321.91      323.30     15.27 o
  -6   4   6       95.91       98.91      4.19 o
  -5   4   6       37.22       37.33      2.29 o
  -4   4   6      495.76      469.50      9.33 o
  -3   4   6     1578.77     1551.52     27.55 o
  -2   4   6      197.45      183.12      4.44 o
  -1   4   6     1270.42     1256.72     54.76 o
   0   4   6     1008.61      959.79     47.17 o
   1   4   6      444.03      433.49     18.00 o
   2   4   6       57.46       59.68      5.11 o
   3   4   6     1017.83      987.37     32.47 o
   4   4   6      107.89       98.68      7.07 o
   5   4   6      130.82      135.04      8.63 o
   6   4   6      283.48      280.14     14.54 o
   7   4   6       67.09       72.79      8.66 o
  -7   5   6      133.52      150.54     17.70 o
  -6   5   6      230.53      221.24     11.69 o
  -5   5   6      814.82      802.29     18.85 o
  -4   5   6     1275.32     1232.27     30.85 o
  -3   5   6      274.61      267.34      8.80 o
  -2   5   6      413.32      403.41     12.18 o
  -1   5   6      311.21      330.58     10.86 o
   0   5   6       35.74       35.08      3.39 o
   1   5   6      198.02      191.63     18.74 o
   2   5   6       99.68      109.34      7.11 o
   3   5   6       64.34       65.97      5.86 o
   4   5   6       27.29       28.99      4.44 o
   5   5   6      251.93      245.43     12.89 o
   6   5   6        0.25        0.00      2.67 o
  -6   6   6       23.38       21.52      6.65 o
  -5   6   6      257.76      262.97     12.09 o
  -4   6   6       89.46       78.04      4.87 o
  -3   6   6       30.29       31.02      3.60 o
  -2   6   6      186.85      186.74      8.53 o
  -1   6   6      153.53      161.83      7.89 o
   0   6   6      444.65      455.33     16.16 o
   1   6   6      189.45      199.08     11.52 o
   2   6   6      653.94      694.44     28.79 o
   3   6   6       40.63       41.18      5.65 o
   4   6   6      142.17      143.54     13.55 o
  -3   7   6       85.09       89.37      8.17 o
  -2   7   6        3.73       15.07      8.42 o
  -1   7   6      108.72      114.70      9.64 o
   0   7   6      348.84      392.34     19.92 o
   1   7   6      263.91      247.95     22.19 o
  -1  -7   7       65.60       71.39     12.71 o
  -5  -6   7      135.51      139.08     11.59 o
  -4  -6   7      167.52      164.90     10.84 o
  -3  -6   7      339.12      342.51     16.77 o
  -2  -6   7      435.15      440.94     32.51 o
  -1  -6   7       70.80       80.21     11.22 o
   0  -6   7      176.53      181.32     12.67 o
   1  -6   7      537.05      531.70     25.52 o
   2  -6   7      475.75      475.93     23.43 o
   3  -6   7      594.92      652.57     31.56 o
  -7  -5   7      342.64      331.04     16.64 o
  -6  -5   7      119.77      129.99     14.12 o
  -5  -5   7      500.72      538.58     34.59 o
  -4  -5   7       54.65       48.18      6.12 o
  -3  -5   7      184.49      188.66      9.74 o
  -2  -5   7      237.57      234.72     10.50 o
  -1  -5   7      217.65      222.17     11.91 o
   0  -5   7       44.13       54.59      7.38 o
   1  -5   7      112.97      135.16      9.39 o
   2  -5   7       70.98       68.69      7.24 o
   3  -5   7        5.12       14.20      9.78 o
   4  -5   7       23.41       22.25      5.42 o
   5  -5   7        9.12        5.29      3.89 o
  -8  -4   7       34.90       39.35      5.63 o
  -7  -4   7      305.86      262.89     45.30 o
  -6  -4   7      241.78      229.63      9.03 o
  -5  -4   7      370.12      374.94     15.19 o
  -4  -4   7      614.17      651.71     22.06 o
  -3  -4   7      942.24      942.71     29.25 o
  -2  -4   7        4.36        6.81      2.30 o
  -1  -4   7      347.00      341.90      9.15 o
   0  -4   7      694.85      674.33     24.69 o
   1  -4   7       57.08       53.43      9.34 o
   2  -4   7      504.05      498.50     19.55 o
   3  -4   7      439.20      452.62     19.08 o
   4  -4   7       10.53       10.30      5.57 o
   5  -4   7       60.01       65.62      6.57 o
   6  -4   7       17.18       20.32      4.56 o
  -9  -3   7       40.98       46.54      6.32 o
  -8  -3   7      166.83      171.83     11.30 o
  -7  -3   7       85.20       79.35      6.56 o
  -6  -3   7       37.30       38.41      3.89 o
  -5  -3   7      459.29      444.07     15.44 o
  -4  -3   7      106.43      107.33      6.07 o
  -3  -3   7      130.76      128.51      5.71 o
  -2  -3   7      843.80      863.71     25.16 o
  -1  -3   7     1897.03     1889.57     32.17 o
   0  -3   7      796.66      815.46     17.30 o
   1  -3   7      264.75      266.47      7.32 o
   2  -3   7       33.78       36.24      3.32 o
   3  -3   7      294.42      290.81      9.07 o
   4  -3   7      369.50      343.35     10.58 o
   5  -3   7      396.73      406.85     12.92 o
   6  -3   7      694.35      653.40     20.47 o
   7  -3   7      147.59      140.27     11.84 o
  -9  -2   7       74.97       78.19      7.61 o
  -8  -2   7       40.83       47.15      5.82 o
  -7  -2   7       47.43       53.96      6.15 o
  -6  -2   7      261.89      266.44     11.01 o
  -5  -2   7      136.19      142.92      5.75 o
  -4  -2   7      869.61      888.28     30.50 o
  -3  -2   7        1.60        9.04      4.76 o
  -2  -2   7     1259.03     1244.40     24.70 o
  -1  -2   7      227.48      226.71      6.09 o
   0  -2   7       12.11       18.90      2.56 o
   1  -2   7      556.65      600.44     13.80 o
   2  -2   7      253.87      262.02      7.44 o
   3  -2   7      114.35      107.88      4.59 o
   4  -2   7       54.33       49.37      3.70 o
   5  -2   7       23.30       23.49      2.70 o
   6  -2   7        1.72        3.88      2.67 o
   7  -2   7       25.20       20.62      3.49 o
 -10  -1   7       55.09       58.32      7.62 o
  -9  -1   7       52.13       55.63      6.85 o
  -8  -1   7     1167.39     1195.62     44.22 o
  -7  -1   7      512.66      537.83     22.70 o
  -6  -1   7      168.66      176.06      8.21 o
  -5  -1   7      181.53      199.50      6.75 o
  -4  -1   7     1165.58     1189.37     28.73 o
  -3  -1   7      266.89      265.83      6.98 o
  -2  -1   7      999.97     1063.76     27.78 o
  -1  -1   7     1201.51     1191.29     22.71 o
   0  -1   7      248.35      260.26      6.37 o
   1  -1   7       48.67       50.32      2.97 o
   2  -1   7       15.64       16.97      3.00 o
   3  -1   7      138.38      126.97      4.67 o
   4  -1   7        1.83        0.00      2.08 o
   5  -1   7       29.67       33.14      3.04 o
   6  -1   7      493.36      465.76     24.67 o
   7  -1   7       24.02       29.34      7.55 o
   8  -1   7       69.57       61.66     10.09 o
 -10   0   7        2.54        6.74      4.99 o
  -9   0   7        1.82        5.51      3.25 o
  -8   0   7        2.60        5.55      3.26 o
  -7   0   7        9.42       18.47      3.67 o
  -6   0   7      243.75      221.26      9.67 o
  -5   0   7      481.07      459.21      9.98 o
  -4   0   7     4079.30     4063.80     74.08 o
  -3   0   7      842.82      887.37     17.96 o
  -2   0   7      234.22      224.83      5.56 o
  -1   0   7      134.16      131.93      3.83 o
   0   0   7     1595.26     1717.76     44.09 o
   1   0   7      840.08      853.53     14.49 o
   2   0   7     6826.23     7038.86    120.13 o
   3   0   7     2734.58     2740.25     51.44 o
   4   0   7      186.30      184.72      9.39 o
   5   0   7       46.55       41.11      3.08 o
   6   0   7      129.13      135.32      6.25 o
   7   0   7      189.19      189.84     10.67 o
   8   0   7       52.11       60.32     10.47 o
 -10   1   7       65.52       58.35      7.41 o
  -9   1   7       63.19       59.27      7.01 o
  -8   1   7     1182.47     1145.35     42.68 o
  -7   1   7      495.83      517.54     19.95 o
  -6   1   7      140.00      140.94      7.62 o
  -5   1   7      172.42      171.90      4.65 o
  -4   1   7     1217.62     1228.44     45.23 o
  -3   1   7      305.22      299.75      7.01 o
  -2   1   7     1026.97     1080.60     29.76 o
  -1   1   7     1199.16     1191.57     21.90 o
   0   1   7      218.86      213.02      8.31 o
   1   1   7       41.95       49.54      3.73 o
   2   1   7       16.40       14.80      3.26 o
   3   1   7      131.75      118.88      6.85 o
   4   1   7        0.11        0.00      2.37 o
   5   1   7       25.06       32.16      7.65 o
   6   1   7      501.82      498.16     30.98 o
   7   1   7       34.05       36.13      4.11 o
   8   1   7       76.87       60.32     10.89 o
  -9   2   7       82.90       71.67      8.05 o
  -8   2   7       40.98       45.17      5.57 o
  -7   2   7       38.59       47.51      9.34 o
  -6   2   7      238.19      224.08     10.33 o
  -5   2   7      110.26      108.21      5.17 o
  -4   2   7      901.56      894.53     16.57 o
  -3   2   7        0.07        1.52      1.35 o
  -2   2   7     1324.88     1265.04     22.77 o
  -1   2   7      218.77      208.24      4.33 o
   0   2   7        6.03       13.46      2.82 o
   1   2   7      523.50      541.70     17.88 o
   2   2   7      261.57      239.44     22.82 o
   3   2   7       99.43       90.98      6.04 o
   4   2   7       54.09       58.43      4.90 o
   5   2   7       21.00       22.42      3.78 o
   6   2   7        1.96        0.00      2.77 o
   7   2   7       33.87       40.03      4.73 o
  -9   3   7       27.63       37.56      6.18 o
  -8   3   7      174.72      165.10     10.68 o
  -7   3   7       67.99       70.34     13.44 o
  -6   3   7       52.25       50.45      4.55 o
  -5   3   7      478.34      466.48     10.64 o
  -4   3   7      122.13      115.52      4.02 o
  -3   3   7      102.43      100.76      3.47 o
  -2   3   7      835.23      835.63     14.60 o
  -1   3   7     1904.12     1929.00     52.04 o
   0   3   7      771.94      752.35     24.15 o
   1   3   7      271.09      262.31     10.72 o
   2   3   7       32.78       43.21      4.55 o
   3   3   7      298.40      268.97     12.59 o
   4   3   7      388.72      378.82     15.79 o
   5   3   7      388.74      394.83     17.13 o
   6   3   7      690.02      671.58     27.27 o
   7   3   7      137.97      140.32     11.64 o
  -8   4   7       34.87       24.70      5.38 o
  -7   4   7      325.60      327.78     15.25 o
  -6   4   7      256.85      240.26     10.74 o
  -5   4   7      386.22      380.06      9.68 o
  -4   4   7      615.76      606.77     13.29 o
  -3   4   7      878.34      831.91     22.36 o
  -2   4   7        7.67        9.86      2.16 o
  -1   4   7      355.90      332.14     13.70 o
   0   4   7      735.08      748.54     24.48 o
   1   4   7       61.27       63.71      6.53 o
   2   4   7      516.29      525.64     20.34 o
   3   4   7      418.04      431.75     18.36 o
   4   4   7       16.47       17.30      3.65 o
   5   4   7       62.34       72.44      6.89 o
   6   4   7       15.03       17.42      4.87 o
  -7   5   7      322.50      319.52     26.09 o
  -6   5   7      129.98      119.15     14.76 o
  -5   5   7      515.24      493.54     13.65 o
  -4   5   7       63.00       52.85      3.93 o
  -3   5   7      161.97      160.34      7.24 o
  -2   5   7      225.08      214.83     10.33 o
  -1   5   7      227.21      214.41     10.78 o
   0   5   7       37.45       35.12      6.04 o
   1   5   7      128.48      132.82      8.08 o
   2   5   7       72.65       80.61      7.12 o
   3   5   7        7.90       15.48      3.75 o
   4   5   7       29.74       26.66      7.09 o
   5   5   7        4.14        7.88      3.55 o
  -5   6   7      130.38      137.50      8.71 o
  -4   6   7      172.79      159.79      7.65 o
  -3   6   7      322.47      312.89     11.86 o
  -2   6   7      460.02      460.24     16.50 o
  -1   6   7       67.63       58.43      8.92 o
   0   6   7      179.96      172.74     10.54 o
   1   6   7      519.43      517.15     22.57 o
   2   6   7      468.59      457.65     21.59 o
   3   6   7      578.28      582.72     28.19 o
  -1   7   7       64.68       60.49     10.41 o
  -5  -6   8       47.03       69.84      7.53 o
  -4  -6   8       25.01       33.73      6.14 o
  -3  -6   8      262.71      252.16     14.87 o
  -2  -6   8      587.64      599.04     27.98 o
  -1  -6   8      603.68      602.07     27.72 o
   0  -6   8      548.69      540.37     25.37 o
   1  -6   8       69.69       76.33      8.48 o
   2  -6   8       16.59       28.49      5.52 o
  -6  -5   8       96.21      100.60      7.41 o
  -5  -5   8      114.55      116.00      9.08 o
  -4  -5   8       52.30       48.53      4.56 o
  -3  -5   8       23.55       28.50      4.11 o
  -2  -5   8      207.55      208.26     15.43 o
  -1  -5   8       28.82       28.28      5.36 o
   0  -5   8       24.18       28.37      7.64 o
   1  -5   8       32.60       46.53      9.59 o
   2  -5   8       90.82       84.99      7.93 o
   3  -5   8       32.45       31.20      5.46 o
   4  -5   8      117.12      104.47      9.80 o
  -8  -4   8      206.56      206.15     13.26 o
  -7  -4   8      109.02      120.77      8.80 o
  -6  -4   8       48.67       53.58      5.30 o
  -5  -4   8        9.16        6.63      2.62 o
  -4  -4   8      170.63      187.30     10.52 o
  -3  -4   8       77.83       80.37      6.15 o
  -2  -4   8      264.88      273.64     11.86 o
  -1  -4   8      562.63      608.59     22.25 o
   0  -4   8      237.35      234.11     11.50 o
   1  -4   8      346.64      352.28     15.63 o
   2  -4   8      411.13      398.03     17.41 o
   3  -4   8       46.12       54.34      7.20 o
   4  -4   8      116.98      119.84      8.87 o
   5  -4   8      211.62      204.47     12.54 o
  -8  -3   8       69.32       77.20     17.21 o
  -7  -3   8       28.37       33.52      6.33 o
  -6  -3   8       93.11       95.22      5.57 o
  -5  -3   8     1848.59     1818.32     52.17 o
  -4  -3   8     1001.83     1008.81     29.76 o
  -3  -3   8      405.89      405.43     14.52 o
  -2  -3   8      416.15      436.72     11.15 o
  -1  -3   8      125.26      126.17      4.90 o
   0  -3   8      239.06      237.77      7.44 o
   1  -3   8      984.04     1021.05     23.64 o
   2  -3   8     1185.47     1253.51     39.80 o
   3  -3   8      502.36      506.94     14.67 o
   4  -3   8      222.65      216.80      8.43 o
   5  -3   8       79.60       70.93      5.23 o
   6  -3   8       91.59       98.06      8.88 o
  -9  -2   8      143.75      148.97     10.79 o
  -8  -2   8      390.38      383.01     19.19 o
  -7  -2   8        0.75        4.12      2.94 o
  -6  -2   8      121.74      120.06      5.39 o
  -5  -2   8       91.40       97.18      5.58 o
  -4  -2   8      148.67      166.52      7.12 o
  -3  -2   8      103.06      105.66      4.37 o
  -2  -2   8       15.79       21.84      2.14 o
  -1  -2   8      217.26      227.98      6.70 o
   0  -2   8      199.19      200.21      6.14 o
   1  -2   8       12.15       16.97      2.26 o
   2  -2   8       23.67       32.70      4.16 o
   3  -2   8      350.62      355.32     11.07 o
   4  -2   8       51.86       50.77      3.99 o
   5  -2   8      159.38      166.22      7.64 o
   6  -2   8      142.40      155.93      7.62 o
   7  -2   8       82.53       83.48     11.68 o
  -9  -1   8       90.56      105.81      8.69 o
  -8  -1   8      219.71      226.65     13.75 o
  -7  -1   8      492.62      501.99     21.38 o
  -6  -1   8      200.40      187.34      9.97 o
  -5  -1   8     2038.98     2083.18     49.99 o
  -4  -1   8      261.14      283.24      8.77 o
  -3  -1   8      137.90      134.16      4.45 o
  -2  -1   8      121.71      129.66      4.50 o
  -1  -1   8      206.91      201.91      6.04 o
   0  -1   8       15.55       19.46      1.93 o
   1  -1   8      305.27      319.54      8.05 o
   2  -1   8      270.65      281.70      8.10 o
   3  -1   8      286.58      276.42      8.51 o
   4  -1   8       58.53       53.10      3.59 o
   5  -1   8      311.52      301.37     10.18 o
   6  -1   8      137.30      119.60      6.20 o
   7  -1   8       48.85       38.13      5.31 o
  -9   0   8      109.42       97.25      8.22 o
  -8   0   8      867.21      851.36     34.23 o
  -7   0   8      143.62      140.46      8.77 o
  -6   0   8      490.73      468.10     17.46 o
  -5   0   8       69.73       64.45      4.12 o
  -4   0   8      654.99      633.57     14.68 o
  -3   0   8      650.65      687.00     15.23 o
  -2   0   8     2887.19     2903.46     54.40 o
  -1   0   8     7005.80     7092.89    124.26 o
   0   0   8     2135.05     2246.67     55.28 o
   1   0   8      340.27      328.97     13.51 o
   2   0   8       55.57       56.75      2.65 o
   3   0   8      388.37      360.90      8.96 o
   4   0   8      177.89      165.08      8.64 o
   5   0   8      978.57      945.78     33.33 o
   6   0   8      510.09      499.08     20.94 o
   7   0   8       19.86       11.87      3.79 o
  -9   1   8       81.50       86.88      8.69 o
  -8   1   8      221.57      238.69     16.89 o
  -7   1   8      522.83      545.57     21.04 o
  -6   1   8      236.06      240.97     10.26 o
  -5   1   8     2053.98     1898.39     88.12 o
  -4   1   8      212.74      214.45      7.38 o
  -3   1   8      112.24      107.71      4.11 o
  -2   1   8      110.35      110.71      3.68 o
  -1   1   8      217.69      204.81      4.36 o
   0   1   8       16.27       18.95      2.88 o
   1   1   8      297.67      297.38     12.26 o
   2   1   8      274.27      290.09     12.43 o
   3   1   8      300.01      279.05     12.20 o
   4   1   8       66.78       64.41      5.30 o
   5   1   8      321.45      312.23     14.07 o
   6   1   8      133.33      114.64      8.73 o
   7   1   8       40.47       41.92      9.92 o
  -9   2   8      134.23      133.28     10.41 o
  -8   2   8      383.28      392.00     26.96 o
  -7   2   8        3.04        4.88      2.74 o
  -6   2   8      135.74      128.19      7.52 o
  -5   2   8       95.24       99.93      3.73 o
  -4   2   8      142.15      137.82      4.41 o
  -3   2   8      100.20       99.03      4.47 o
  -2   2   8       13.61       16.18      1.63 o
  -1   2   8      229.63      223.20      9.04 o
   0   2   8      164.01      154.30      7.76 o
   1   2   8       11.28       15.18      5.71 o
   2   2   8       22.83       31.19      4.63 o
   3   2   8      387.19      392.97     15.20 o
   4   2   8       50.46       54.56      5.07 o
   5   2   8      158.87      169.42      9.86 o
   6   2   8      130.79      139.17      9.69 o
   7   2   8       67.65       69.39      9.09 o
  -8   3   8       68.46       63.63      6.88 o
  -7   3   8       34.32       39.33      7.41 o
  -6   3   8       65.79       62.90      5.48 o
  -5   3   8     1855.79     1821.46     36.48 o
  -4   3   8      969.51      964.75     20.12 o
  -3   3   8      429.27      428.58      9.35 o
  -2   3   8      429.16      409.01     14.59 o
  -1   3   8      128.56      129.35      7.58 o
   0   3   8      240.41      231.88     10.98 o
   1   3   8      973.66     1005.31     34.14 o
   2   3   8     1197.64     1240.20     41.53 o
   3   3   8      501.64      480.11     20.05 o
   4   3   8      203.22      192.12     15.22 o
   5   3   8       84.99       75.06      7.51 o
   6   3   8       99.10      108.09     20.39 o
  -8   4   8      206.90      203.02     12.78 o
  -7   4   8       98.66       88.13      7.52 o
  -6   4   8       45.05       40.76      5.11 o
  -5   4   8        8.17        6.81      2.13 o
  -4   4   8      172.81      177.26      5.91 o
  -3   4   8       90.88       92.66      4.16 o
  -2   4   8      256.30      239.58     10.56 o
  -1   4   8      579.08      596.48     21.90 o
   0   4   8      219.75      224.64     12.86 o
   1   4   8      370.44      389.45     21.04 o
   2   4   8      412.78      427.34     19.37 o
   3   4   8       55.62       54.47      6.75 o
   4   4   8       94.19       93.80      8.05 o
   5   4   8      219.72      205.18     13.29 o
  -6   5   8       80.65       75.38     10.89 o
  -5   5   8      118.56      110.79      7.64 o
  -4   5   8       39.93       42.78      6.71 o
  -3   5   8       33.99       34.16      4.25 o
  -2   5   8      218.40      203.57     11.03 o
  -1   5   8       31.64       35.97      4.37 o
   0   5   8       33.61       37.18      4.83 o
   1   5   8       25.40       27.29      4.73 o
   2   5   8       99.06       98.07      9.46 o
   3   5   8       22.57       23.63      4.87 o
   4   5   8      104.60      104.42      8.94 o
  -5   6   8       47.54       65.52     10.02 o
  -4   6   8       27.02       31.04      5.08 o
  -3   6   8      271.76      258.19     17.00 o
  -2   6   8      578.84      586.89     25.63 o
  -1   6   8      602.19      616.09     26.08 o
   0   6   8      512.95      512.46     23.46 o
   1   6   8       69.45       71.21      7.51 o
   2   6   8       16.51       12.12      4.65 o
  -3  -6   9      196.57      200.39     13.19 o
  -2  -6   9       10.32       12.23      7.92 o
  -1  -6   9      135.41      129.19     11.06 o
   0  -6   9      218.66      234.90     16.08 o
   1  -6   9      256.60      249.41     16.07 o
  -6  -5   9      118.66      117.54     15.27 o
  -5  -5   9       42.14       40.28      5.45 o
  -4  -5   9      127.69      123.83     15.27 o
  -3  -5   9        1.24        0.00      2.71 o
  -2  -5   9       23.61       22.04      5.15 o
  -1  -5   9       52.85       51.18      6.92 o
   0  -5   9       48.17       48.13      5.52 o
   1  -5   9        6.27       21.49      6.76 o
   2  -5   9       51.94       48.69      6.30 o
   3  -5   9       96.08       96.25      9.79 o
  -7  -4   9       50.24       63.51      7.18 o
  -6  -4   9       64.69       56.53      5.63 o
  -5  -4   9      178.16      181.85     10.24 o
  -4  -4   9      228.32      245.93     11.32 o
  -3  -4   9       58.55       60.06      5.71 o
  -2  -4   9      588.89      602.87     22.89 o
  -1  -4   9      353.58      333.96     14.84 o
   0  -4   9      111.97      108.74      9.31 o
   1  -4   9      133.83      145.97     10.12 o
   2  -4   9      526.00      536.38     24.04 o
   3  -4   9      143.78      141.88     12.44 o
   4  -4   9      309.53      339.06     17.73 o
   5  -4   9      268.19      285.57     16.85 o
  -8  -3   9      888.32      905.65     53.32 o
  -7  -3   9      439.14      447.66     46.90 o
  -6  -3   9      271.81      264.32     12.35 o
  -5  -3   9      105.49      109.42      6.81 o
  -4  -3   9      306.67      318.85     12.84 o
  -3  -3   9      357.13      393.66     14.91 o
  -2  -3   9     1655.30     1711.14     39.42 o
  -1  -3   9     1679.54     1648.01     37.97 o
   0  -3   9      132.07      134.99      5.97 o
   1  -3   9      126.62      128.58      5.76 o
   2  -3   9       10.09       13.42      3.18 o
   3  -3   9      127.93      119.04      6.16 o
   4  -3   9        1.81        1.53      2.17 o
   5  -3   9       52.46       63.84      6.96 o
  -9  -2   9      123.42      144.78     13.53 o
  -8  -2   9       22.13       25.09      5.38 o
  -7  -2   9       10.39       19.85      9.24 o
  -6  -2   9       23.50       27.11      3.35 o
  -5  -2   9       95.72      109.43      6.65 o
  -4  -2   9      141.87      160.02      7.73 o
  -3  -2   9      105.39      115.48      4.96 o
  -2  -2   9       96.62      101.52      4.34 o
  -1  -2   9      339.70      342.61     10.34 o
   0  -2   9      382.59      367.83     11.56 o
   1  -2   9       58.98       53.25      3.55 o
   2  -2   9     1150.66     1197.83     29.35 o
   3  -2   9      333.64      339.41     10.40 o
   4  -2   9       71.23       74.42      5.18 o
   5  -2   9       47.45       49.17      5.60 o
   6  -2   9      199.51      218.50     12.73 o
  -9  -1   9       31.40       41.24      6.14 o
  -8  -1   9      368.99      372.98     18.67 o
  -7  -1   9      117.57      114.63      8.27 o
  -6  -1   9       51.77       56.78      5.02 o
  -5  -1   9       11.53       13.57      2.65 o
  -4  -1   9      136.17      145.55      6.55 o
  -3  -1   9       79.36       83.55      4.35 o
  -2  -1   9      475.20      528.21     13.21 o
  -1  -1   9      816.84      844.31     19.07 o
   0  -1   9       66.83       68.74      3.74 o
   1  -1   9      334.55      341.54      9.28 o
   2  -1   9      164.10      165.69      5.94 o
   3  -1   9      393.17      383.51     11.01 o
   4  -1   9       52.68       58.18      3.91 o
   5  -1   9      273.29      271.91     13.44 o
   6  -1   9      269.14      249.87     13.37 o
  -9   0   9       95.18       85.87      8.42 o
  -8   0   9        6.83        6.96      3.84 o
  -7   0   9       44.47       62.24      5.98 o
  -6   0   9      652.79      614.53     25.65 o
  -5   0   9     1632.65     1603.51     38.58 o
  -4   0   9     2125.57     2085.85     44.50 o
  -3   0   9      312.62      313.70      8.79 o
  -2   0   9      267.89      271.15      7.46 o
  -1   0   9      406.64      398.73      9.19 o
   0   0   9      717.55      724.86     14.59 o
   1   0   9        1.92        7.48      2.72 o
   2   0   9     3166.34     3148.58    128.16 o
   3   0   9      121.17      117.68      7.74 o
   4   0   9       21.55       22.04      3.87 o
   5   0   9       57.29       59.65      5.91 o
   6   0   9       20.21       20.73      4.57 o
  -9   1   9       38.84       34.66      8.48 o
  -8   1   9      367.15      384.98     19.03 o
  -7   1   9       93.66       95.29     13.35 o
  -6   1   9       41.34       37.52      4.84 o
  -5   1   9       11.69       14.02      1.88 o
  -4   1   9      152.03      157.32      5.42 o
  -3   1   9       66.46       68.13      7.46 o
  -2   1   9      467.09      484.01     11.02 o
  -1   1   9      804.16      800.90     25.88 o
   0   1   9       88.22       92.19      5.66 o
   1   1   9      337.57      362.74     25.79 o
   2   1   9      155.87      149.89     12.26 o
   3   1   9      382.80      385.34     17.39 o
   4   1   9       39.37       42.24      5.38 o
   5   1   9      270.17      268.42     13.88 o
   6   1   9      271.93      248.80     14.04 o
  -9   2   9      131.87      131.37     10.51 o
  -8   2   9       25.29       35.48      5.00 o
  -7   2   9        8.28        9.44      3.44 o
  -6   2   9       22.39       23.68      3.27 o
  -5   2   9      107.77      114.43      5.04 o
  -4   2   9      135.13      141.95      4.83 o
  -3   2   9       88.91       95.69      4.08 o
  -2   2   9       89.79       88.65      5.66 o
  -1   2   9      349.80      351.00     30.35 o
   0   2   9      420.76      445.55     51.77 o
   1   2   9       67.18       59.32      5.44 o
   2   2   9     1147.66     1181.99     40.73 o
   3   2   9      283.83      286.73     24.93 o
   4   2   9       57.65       60.11      6.89 o
   5   2   9       45.94       45.77      5.67 o
   6   2   9      208.69      202.19     12.90 o
  -8   3   9      900.65      922.61     38.49 o
  -7   3   9      420.08      409.24     26.62 o
  -6   3   9      289.38      292.02     11.01 o
  -5   3   9      106.59      102.82      4.44 o
  -4   3   9      318.04      316.05      8.36 o
  -3   3   9      342.39      344.30     11.10 o
  -2   3   9     1654.30     1579.85     49.62 o
  -1   3   9     1666.59     1661.30     53.29 o
   0   3   9      130.68      136.27      8.66 o
   1   3   9      130.16      132.68     10.24 o
   2   3   9       11.46       21.37      3.83 o
   3   3   9      128.55      126.21      9.04 o
   4   3   9        4.51        8.26      3.28 o
   5   3   9       58.22       85.37      7.72 o
  -7   4   9       50.59       67.80     15.77 o
  -6   4   9       54.94       47.25      4.37 o
  -5   4   9      180.05      167.58      6.36 o
  -4   4   9      231.14      221.82      7.07 o
  -3   4   9       72.65       67.12      3.94 o
  -2   4   9      599.38      575.91     22.03 o
  -1   4   9      336.96      346.89     21.20 o
   0   4   9       97.37       85.69      7.37 o
   1   4   9      106.18      114.19      9.15 o
   2   4   9      547.56      592.25     25.06 o
   3   4   9      148.33      139.69     10.06 o
   4   4   9      335.10      355.78     18.44 o
   5   4   9      269.36      265.96     16.31 o
  -5   5   9       42.38       43.42      4.92 o
  -4   5   9      142.19      145.65      8.61 o
  -3   5   9        2.18        5.00      2.84 o
  -2   5   9       32.83       40.95      4.80 o
  -1   5   9       43.49       38.78      5.30 o
   0   5   9       35.63       22.84      4.96 o
   1   5   9        5.12        6.48      3.87 o
   2   5   9       54.80       50.78     11.74 o
   3   5   9      103.45      110.06      9.33 o
  -3   6   9      178.12      191.09     12.18 o
  -2   6   9        8.17       12.50      4.13 o
  -1   6   9      141.61      154.17     10.35 o
   0   6   9      243.48      227.56     14.32 o
   1   6   9      259.93      258.48     15.74 o
  -5  -5  10       28.49       34.87      5.56 o
  -4  -5  10       51.60       49.96      5.90 o
  -3  -5  10       32.64       36.40      5.14 o
  -2  -5  10       17.67       19.66      4.83 o
  -1  -5  10      337.32      348.79     17.73 o
   0  -5  10      114.63      129.64     10.39 o
   1  -5  10      159.44      164.54     11.50 o
   2  -5  10      249.24      241.89     15.28 o
  -7  -4  10       38.31       40.24      6.52 o
  -6  -4  10      126.11      127.53     14.09 o
  -5  -4  10      199.84      200.38     11.20 o
  -4  -4  10       79.52       68.55      8.43 o
  -3  -4  10      292.27      288.53     13.32 o
  -2  -4  10      117.12      111.21      7.81 o
  -1  -4  10      357.80      364.98     16.94 o
   0  -4  10       99.28      105.59     10.07 o
   1  -4  10      746.82      738.13     30.65 o
   2  -4  10      242.79      224.23     13.58 o
   3  -4  10       45.08       40.80      5.85 o
   4  -4  10       94.38       85.90      8.75 o
  -8  -3  10       33.48       43.51      6.78 o
  -7  -3  10      153.61      156.40     12.77 o
  -6  -3  10      434.76      419.93     30.03 o
  -5  -3  10     1435.47     1453.61     46.88 o
  -4  -3  10      583.98      589.40     21.86 o
  -3  -3  10      119.38      115.14      7.02 o
  -2  -3  10      109.07      111.52      5.51 o
  -1  -3  10      277.90      282.39      9.83 o
   0  -3  10       46.14       47.33      3.72 o
   1  -3  10      162.42      169.08      7.03 o
   2  -3  10       67.51       76.00      5.13 o
   3  -3  10       18.11       20.09      3.91 o
   4  -3  10        2.01        3.61      3.91 o
   5  -3  10       11.06       28.51      7.27 o
  -8  -2  10       91.01       98.66      9.09 o
  -7  -2  10       10.36       22.75      4.49 o
  -6  -2  10        8.85       14.25      3.21 o
  -5  -2  10       85.12       90.13      5.83 o
  -4  -2  10      372.79      384.19     14.53 o
  -3  -2  10      133.65      138.32      7.89 o
  -2  -2  10      399.31      416.33     12.07 o
  -1  -2  10      756.93      776.94     20.36 o
   0  -2  10      647.28      612.99     16.57 o
   1  -2  10       65.57       63.06      4.21 o
   2  -2  10      245.56      238.86      9.31 o
   3  -2  10      345.20      351.19     12.10 o
   4  -2  10      119.73      110.95     12.72 o
   5  -2  10      522.76      521.59     23.99 o
  -9  -1  10        0.64        0.00      4.12 o
  -8  -1  10       36.09       46.19      7.51 o
  -7  -1  10       17.47       18.72      8.23 o
  -6  -1  10       71.32       66.16      7.59 o
  -5  -1  10      546.66      558.67     18.81 o
  -4  -1  10       79.16       82.89      5.57 o
  -3  -1  10       71.49       76.22      4.43 o
  -2  -1  10      480.74      491.97     13.63 o
  -1  -1  10      150.30      149.55      5.73 o
   0  -1  10      162.26      157.02      5.53 o
   1  -1  10      737.47      739.00     29.86 o
   2  -1  10      355.41      382.17     16.63 o
   3  -1  10      197.56      170.86      9.97 o
   4  -1  10       43.11       56.98      5.84 o
   5  -1  10        7.82       15.19      3.91 o
   6  -1  10       98.23       83.77      7.52 o
  -9   0  10      374.30      347.52     19.25 o
  -8   0  10      602.60      658.58     29.37 o
  -7   0  10      169.09      173.44     11.65 o
  -6   0  10      112.38      109.12      7.40 o
  -5   0  10        2.91        4.67      1.91 o
  -4   0  10      172.13      181.72      6.92 o
  -3   0  10      129.22      125.90      5.22 o
  -2   0  10      334.28      337.25      9.27 o
  -1   0  10      431.48      427.23     10.59 o
   0   0  10       49.85       51.76      5.36 o
   1   0  10        8.34       10.51      3.37 o
   2   0  10        4.57       16.22      8.15 o
   3   0  10       15.53       22.33      4.10 o
   4   0  10      148.52      156.18      9.84 o
   5   0  10       59.73       52.78      6.07 o
   6   0  10       24.18       26.71      5.18 o
  -9   1  10        0.29       13.15     11.62 o
  -8   1  10       34.09       39.90      5.89 o
  -7   1  10       11.49        7.21      5.20 o
  -6   1  10       47.64       44.46      7.57 o
  -5   1  10      538.19      511.61     14.27 o
  -4   1  10       80.85       88.40      5.14 o
  -3   1  10       87.06       90.23      3.93 o
  -2   1  10      492.06      480.40     17.72 o
  -1   1  10      144.12      140.18      8.17 o
   0   1  10      130.05      140.72      8.65 o
   1   1  10      733.40      780.85     27.82 o
   2   1  10      362.59      389.72     17.28 o
   3   1  10      201.43      177.75     10.63 o
   4   1  10       45.61       52.07      8.79 o
   5   1  10        7.02        7.71      6.49 o
   6   1  10       98.01       69.10      7.63 o
  -8   2  10       90.71      100.15      8.55 o
  -7   2  10        6.91        9.44      3.82 o
  -6   2  10        6.93        9.29      3.55 o
  -5   2  10       87.49       85.30      4.22 o
  -4   2  10      399.57      392.30     11.23 o
  -3   2  10      146.22      133.22     11.69 o
  -2   2  10      410.10      436.58     54.30 o
  -1   2  10      750.29      720.39     44.43 o
   0   2  10      603.91      589.10     42.27 o
   1   2  10       56.75       55.96      5.71 o
   2   2  10      250.41      263.39     16.16 o
   3   2  10      368.59      363.02     18.35 o
   4   2  10      120.92      118.78     10.64 o
   5   2  10      527.65      511.04     23.86 o
  -8   3  10       31.97       37.77      6.44 o
  -7   3  10      164.80      161.46     10.02 o
  -6   3  10      428.71      434.89     15.44 o
  -5   3  10     1445.93     1426.34     32.20 o
  -4   3  10      570.75      549.71     16.55 o
  -3   3  10      112.55      106.90     12.74 o
  -2   3  10      114.83      106.49      7.18 o
  -1   3  10      298.77      290.42     13.41 o
   0   3  10       40.17       43.87      5.80 o
   1   3  10      161.90      166.18     14.70 o
   2   3  10       74.95       72.49     10.15 o
   3   3  10       14.15       18.78      6.53 o
   4   3  10        3.88        1.15      3.78 o
   5   3  10       10.79       14.08      4.98 o
  -7   4  10       39.63       44.67      7.31 o
  -6   4  10      138.72      119.96      8.26 o
  -5   4  10      196.33      193.25      8.33 o
  -4   4  10       68.26       61.49      5.07 o
  -3   4  10      254.99      250.54     12.88 o
  -2   4  10      112.09      100.96      7.74 o
  -1   4  10      390.34      406.08     17.88 o
   0   4  10      104.00       98.41      8.29 o
   1   4  10      773.99      750.25     31.20 o
   2   4  10      233.92      238.97     18.68 o
   3   4  10       40.51       37.46      6.53 o
   4   4  10       78.46       83.67      8.90 o
  -5   5  10       41.67       44.29      8.23 o
  -4   5  10       34.39       42.22      7.97 o
  -3   5  10       23.93       20.01      4.81 o
  -2   5  10       19.37       21.02      4.33 o
  -1   5  10      362.47      358.46     18.18 o
   0   5  10      118.55      119.03      9.56 o
   1   5  10      158.91      152.95     12.29 o
   2   5  10      249.95      263.93     15.58 o
  -4  -5  11       61.27       54.39      7.14 o
  -3  -5  11       86.61       92.28      8.90 o
  -2  -5  11      329.73      358.55     18.82 o
  -1  -5  11      242.54      251.12     15.19 o
   0  -5  11      114.54      127.33     11.55 o
  -6  -4  11      100.63       92.53     12.91 o
  -5  -4  11      118.06      121.80      8.60 o
  -4  -4  11       75.68       79.30     13.33 o
  -3  -4  11      330.41      320.42     16.01 o
  -2  -4  11      137.23      128.70      9.00 o
  -1  -4  11      153.44      132.25     11.26 o
   0  -4  11       47.46       45.48      5.99 o
   1  -4  11      131.52      133.05      9.57 o
   2  -4  11      198.95      213.32     12.79 o
   3  -4  11       71.86       72.53     10.20 o
  -7  -3  11       82.40      104.21     11.94 o
  -6  -3  11       31.72       30.06      8.25 o
  -5  -3  11      120.03      141.26      8.99 o
  -4  -3  11      113.51      105.01      8.91 o
  -3  -3  11       14.03       17.78      2.93 o
  -2  -3  11      348.07      337.21     11.72 o
  -1  -3  11       65.01       64.04      4.15 o
   0  -3  11        2.83        4.63      2.38 o
   1  -3  11       25.93       28.35      3.55 o
   2  -3  11        9.55       19.38      6.80 o
   3  -3  11        3.51        2.99      5.79 o
   4  -3  11       11.43       18.81      6.73 o
  -8  -2  11      107.05      114.58     14.35 o
  -7  -2  11       42.97       61.07      7.01 o
  -6  -2  11      171.70      167.53     15.59 o
  -5  -2  11      665.76      695.70     24.71 o
  -4  -2  11      335.53      343.49     12.47 o
  -3  -2  11      207.39      202.25      8.82 o
  -2  -2  11      174.20      173.37      6.97 o
  -1  -2  11      422.69      411.63     13.39 o
   0  -2  11      323.45      319.18     10.93 o
   1  -2  11      617.08      632.38     18.72 o
   2  -2  11     1119.51     1150.72     56.17 o
   3  -2  11      177.58      161.60     10.79 o
   4  -2  11       54.17       62.82      8.30 o
  -8  -1  11      161.81      152.25     11.65 o
  -7  -1  11       20.29       24.93      5.08 o
  -6  -1  11      329.11      331.04     21.96 o
  -5  -1  11      307.04      310.78     11.21 o
  -4  -1  11      311.93      307.63     10.61 o
  -3  -1  11      112.68      119.28      5.62 o
  -2  -1  11     1141.95     1191.79     49.26 o
  -1  -1  11      335.04      349.50     10.71 o
   0  -1  11      111.63      109.10      9.58 o
   1  -1  11      114.37      126.07     11.13 o
   2  -1  11       81.76       78.09      6.54 o
   3  -1  11       63.09       59.94     17.55 o
   4  -1  11      181.88      186.96     12.03 o
   5  -1  11      217.22      204.51     14.37 o
  -8   0  11       64.61       71.21      7.98 o
  -7   0  11       22.11       35.69      5.50 o
  -6   0  11       93.53       94.04      9.27 o
  -5   0  11      390.87      392.67     12.88 o
  -4   0  11       11.65       13.06      3.07 o
  -3   0  11        4.33        3.34      1.73 o
  -2   0  11        0.02        0.00      1.24 o
  -1   0  11       20.53       17.21      3.53 o
   0   0  11      156.87      153.40      9.04 o
   1   0  11      166.64      146.01      9.47 o
   2   0  11       24.56       18.39      3.94 o
   3   0  11       41.80       47.55      6.21 o
   4   0  11        2.89       14.71      4.08 o
   5   0  11        0.21        4.30      3.59 o
  -8   1  11      161.59      175.72     12.52 o
  -7   1  11       30.95       34.05      5.11 o
  -6   1  11      343.15      332.61     13.63 o
  -5   1  11      301.75      283.58     10.30 o
  -4   1  11      282.11      263.93     11.35 o
  -3   1  11       82.37       95.73      7.41 o
  -2   1  11     1147.89     1108.31     38.94 o
  -1   1  11      340.65      358.70     15.52 o
   0   1  11      128.92      127.16      9.62 o
   1   1  11      116.89      113.71      8.55 o
   2   1  11       83.32       61.16     10.35 o
   3   1  11       67.15       68.66      6.94 o
   4   1  11      182.00      196.99     12.46 o
   5   1  11      215.32      238.41     20.49 o
  -8   2  11      113.95       97.03      9.80 o
  -7   2  11       52.29       60.67      6.64 o
  -6   2  11      180.89      163.33      8.49 o
  -5   2  11      669.15      641.92     16.85 o
  -4   2  11      306.02      307.87     14.77 o
  -3   2  11      207.93      188.39      9.94 o
  -2   2  11      171.30      177.19      9.61 o
  -1   2  11      423.68      425.87     19.12 o
   0   2  11      337.07      301.08     15.35 o
   1   2  11      620.31      657.98     27.38 o
   2   2  11     1125.63     1185.69     45.87 o
   3   2  11      170.86      164.43     11.12 o
   4   2  11       55.24       48.82      6.79 o
  -7   3  11       69.58       66.19     10.72 o
  -6   3  11       32.88       40.66      5.79 o
  -5   3  11      123.04      122.04      8.14 o
  -4   3  11      123.38      110.99      9.97 o
  -3   3  11       17.31       18.62      4.24 o
  -2   3  11      359.19      336.11     15.49 o
  -1   3  11       45.85       41.19      6.26 o
   0   3  11        3.87        6.21      3.15 o
   1   3  11       27.61       18.90      5.00 o
   2   3  11       10.90       18.43      4.90 o
   3   3  11        5.07       13.39      7.18 o
   4   3  11        6.29       10.44      4.58 o
  -6   4  11       87.75       87.68     12.53 o
  -5   4  11      124.06      113.10      8.90 o
  -4   4  11       73.96       66.65      6.35 o
  -3   4  11      353.86      345.19     16.54 o
  -2   4  11      137.14      141.67      9.91 o
  -1   4  11      141.33      123.63      9.43 o
   0   4  11       36.90       37.04      5.83 o
   1   4  11      124.06      119.71     10.00 o
   2   4  11      201.42      189.70     13.82 o
   3   4  11       59.87       62.90      8.93 o
  -4   5  11       76.64       69.67      6.95 o
  -3   5  11       91.37      126.14     18.33 o
  -2   5  11      337.77      337.53     17.97 o
  -1   5  11      213.87      213.54     13.74 o
   0   5  11      113.19      121.03     11.01 o
  -4  -4  12       70.92       78.56      7.41 o
  -3  -4  12       76.27       87.49      7.57 o
  -2  -4  12      153.64      161.01     11.17 o
  -1  -4  12      169.88      167.92     11.05 o
   0  -4  12       75.55       63.23      7.08 o
   1  -4  12        4.35        4.18      4.17 o
  -6  -3  12       26.84       22.03      8.01 o
  -5  -3  12       69.12       73.37      6.48 o
  -4  -3  12       46.31       59.68      5.88 o
  -3  -3  12       11.42       11.37      3.36 o
  -2  -3  12       15.16       15.25      3.02 o
  -1  -3  12       53.93       58.69      4.70 o
   0  -3  12       29.21       43.07      4.27 o
   1  -3  12        7.62       10.54      7.65 o
   2  -3  12       31.10       29.63      9.03 o
  -7  -2  12       91.33      105.60      9.63 o
  -6  -2  12       61.38       59.17     11.44 o
  -5  -2  12       65.46       75.10      6.84 o
  -4  -2  12      201.42      225.38      9.59 o
  -3  -2  12      387.97      357.22     13.48 o
  -2  -2  12      900.68      918.34     25.74 o
  -1  -2  12      729.87      707.25     21.37 o
   0  -2  12      109.83      105.50     11.27 o
   1  -2  12      153.57      156.55     10.35 o
   2  -2  12      129.67      128.80      9.79 o
   3  -2  12      157.44      146.22     14.06 o
  -7  -1  12      110.75      121.81     12.34 o
  -6  -1  12      281.61      281.38     22.17 o
  -5  -1  12      541.09      554.94     19.46 o
  -4  -1  12      203.14      198.22      8.70 o
  -3  -1  12      142.92      138.80      7.22 o
  -2  -1  12       92.49       81.62      5.09 o
  -1  -1  12      183.51      187.58     11.09 o
   0  -1  12       77.76       92.62      7.34 o
   1  -1  12      407.89      432.91     20.82 o
   2  -1  12      444.23      415.30    107.18 o
   3  -1  12       55.67       55.08      6.25 o
   4  -1  12       58.35       59.93      7.63 o
  -7   0  12        1.72        0.00      2.42 o
  -6   0  12        0.95        3.13      3.72 o
  -5   0  12       48.63       50.96      4.39 o
  -4   0  12        4.71        2.68      1.89 o
  -3   0  12       72.31       73.74      6.65 o
  -2   0  12        7.23        3.45      3.23 o
  -1   0  12       10.35       30.25      4.66 o
   0   0  12       81.60       84.65      7.04 o
   1   0  12       17.63       22.37      7.41 o
   2   0  12       16.15       11.28      4.02 o
   3   0  12        1.02        0.00      3.06 o
   4   0  12       70.80       71.05      7.92 o
  -7   1  12       88.18       81.40      9.00 o
  -6   1  12      273.26      290.36     12.58 o
  -5   1  12      552.97      539.06     22.52 o
  -4   1  12      224.64      211.78     10.74 o
  -3   1  12      155.84      152.84      9.76 o
  -2   1  12       90.43       84.82      7.43 o
  -1   1  12      184.10      176.97     10.85 o
   0   1  12       76.78       85.58      7.52 o
   1   1  12      413.29      454.04     21.37 o
   2   1  12      442.38      433.14     21.37 o
   3   1  12       42.20       42.87      6.68 o
   4   1  12       57.06       73.77      8.24 o
  -7   2  12       82.81       72.43     11.69 o
  -6   2  12       61.45       57.90      6.85 o
  -5   2  12       67.78       69.13      7.37 o
  -4   2  12      209.66      168.58     28.47 o
  -3   2  12      380.11      370.57     16.72 o
  -2   2  12      901.10      890.76     44.47 o
  -1   2  12      737.61      706.71     57.49 o
   0   2  12      112.84      109.78      8.58 o
   1   2  12      155.61      146.84     20.73 o
   2   2  12      126.04      117.39      9.80 o
   3   2  12      151.95      138.97     11.05 o
  -6   3  12       31.42       37.64      5.56 o
  -5   3  12       68.57       68.10      5.01 o
  -4   3  12       36.54       38.30      4.57 o
  -3   3  12       10.58       12.56      3.99 o
  -2   3  12       14.59       16.92      4.12 o
  -1   3  12       64.30       59.06     12.12 o
   0   3  12       23.48       25.21      5.55 o
   1   3  12       10.37       24.09      6.16 o
   2   3  12       31.93       34.69      6.40 o
  -4   4  12       74.82       78.37      7.35 o
  -3   4  12       67.65       72.40      8.24 o
  -2   4  12      157.87      155.11     11.17 o
  -1   4  12      163.05      155.70     11.95 o
   0   4  12       61.83       64.01      8.01 o
   1   4  12        3.71        4.93      3.87 o
  -4  -3  13       14.68       32.69     12.66 o
  -3  -3  13       22.40       23.17      4.28 o
  -2  -3  13       26.58       27.40      8.26 o
  -1  -3  13        7.47        0.00      4.52 o
   0  -3  13        4.79        5.26      6.61 o
   1  -3  13       38.41       35.66      9.16 o
  -6  -2  13      200.05      207.47     18.64 o
  -5  -2  13      425.50      434.66     22.50 o
  -4  -2  13      151.25      153.89      7.83 o
  -3  -2  13      156.73      144.87      7.81 o
  -2  -2  13       89.32       82.50      8.41 o
  -1  -2  13      179.88      187.04     11.15 o
   0  -2  13      107.72       97.86      8.17 o
   1  -2  13      250.95      259.70     14.92 o
   2  -2  13      153.32      144.20     11.07 o
  -6  -1  13       54.23       59.71      8.85 o
  -5  -1  13       37.27       35.18      5.70 o
  -4  -1  13      120.05      113.17      8.63 o
  -3  -1  13      183.21      183.17     11.31 o
  -2  -1  13      668.37      672.79     28.15 o
  -1  -1  13      116.55      127.88      9.05 o
   0  -1  13       99.24      101.24      8.20 o
   1  -1  13       42.55       52.71      7.24 o
   2  -1  13      141.91      142.50     13.05 o
  -6   0  13        3.82        0.00      6.43 o
  -5   0  13       27.66       33.76      9.31 o
  -4   0  13       21.92       25.44      4.75 o
  -3   0  13        0.22        3.93      5.02 o
  -2   0  13        1.56        0.00      5.43 o
  -1   0  13       35.91       40.45      6.41 o
   0   0  13       10.39       22.25     10.59 o
   1   0  13      127.95      133.26     10.09 o
   2   0  13       34.86       43.64      6.46 o
   3   0  13       12.83        6.92      3.92 o
  -6   1  13       58.51       62.09     12.68 o
  -5   1  13       35.54       28.97      5.03 o
  -4   1  13      120.70      127.83      8.65 o
  -3   1  13      188.67      193.75     11.46 o
  -2   1  13      676.41      639.76     32.41 o
  -1   1  13      109.75      111.62      9.26 o
   0   1  13       91.86       91.22      8.48 o
   1   1  13       41.79       56.09      7.10 o
   2   1  13      148.89      157.00     14.55 o
  -6   2  13      195.71      175.39     12.95 o
  -5   2  13      428.01      413.51     26.88 o
  -4   2  13      148.66      141.51     10.05 o
  -3   2  13      167.88      152.76     10.12 o
  -2   2  13       84.88       84.71      7.76 o
  -1   2  13      170.82      155.75     11.66 o
   0   2  13       90.79       84.64      9.74 o
   1   2  13      254.91      269.22     16.82 o
   2   2  13      165.81      145.40     11.39 o
  -4   3  13       14.67       17.14      3.75 o
  -3   3  13       18.38       22.79      4.75 o
  -2   3  13       32.97       37.16      5.38 o
  -1   3  13        3.09        4.24      3.19 o
   0   3  13        5.22       12.46      7.65 o
   1   3  13       38.97       33.58      6.74 o
  -4  -2  14       89.90       93.38      7.89 o
  -3  -2  14       85.52       95.67      8.01 o
  -2  -2  14      119.74      121.61      9.67 o
  -1  -2  14       24.31       31.72      5.51 o
   0  -2  14      167.54      168.53     13.26 o
  -5  -1  14      200.05      193.42     18.80 o
  -4  -1  14       69.41       63.15      6.48 o
  -3  -1  14       94.16       91.26      8.34 o
  -2  -1  14      202.70      202.42     13.13 o
  -1  -1  14       69.46       61.39      7.69 o
   0  -1  14       69.38       83.15      8.11 o
   1  -1  14       82.42       99.77     16.65 o
  -5   0  14       45.97       55.11     10.45 o
  -4   0  14        5.22        1.33      2.85 o
  -3   0  14       75.85       70.36      7.12 o
  -2   0  14      261.51      267.89     15.49 o
  -1   0  14       94.10       87.13     14.67 o
   0   0  14       40.69       41.36      6.98 o
   1   0  14       11.75       21.69     15.71 o
  -5   1  14      198.71      155.03     18.66 o
  -4   1  14       59.23       45.03      7.39 o
  -3   1  14       90.79      100.56      8.94 o
  -2   1  14      206.63      198.87     13.06 o
  -1   1  14       81.80       81.04      8.38 o
   0   1  14       74.63       87.27     12.88 o
   1   1  14       83.07       99.23     10.26 o
  -4   2  14       75.00       66.58      7.52 o
  -3   2  14       76.73       75.95      8.19 o
  -2   2  14      131.38      134.35     10.53 o
  -1   2  14       27.74       30.37      5.70 o
   0   2  14      180.09      173.91     31.09 o
 
